# Supplementary material for: 5-Bromo-2,7-dimethyl-3-methyl­sulfinyl-1-benzofuran
Source: Acta Crystallogr Sect E Struct Rep Online. 2009 Aug 29;65(Pt 9):o2302. doi: 10.1107/S1600536809034011 (PMC2970146; doi:10.1107/S1600536809034011)
Supplement: Supplementary file 2 [file e-65-o2302-Isup2.hkl]

# 
# h,k,l, Fc-squared, Fo-squared, sigma(Fo-squared) and status flag 
# 
data_I
_shelx_title ' 09S IN CC' 
_shelx_refln_list_code          4 
_shelx_F_calc_maximum      212.12 
_exptl_crystal_F_000       576.00 
_reflns_d_resolution_high  0.7831 
 
loop_ 
 _symmetry_equiv_pos_as_xyz 
 'x, y, z' 
 'x, -y, z+1/2' 
 'x+1/2, y+1/2, z' 
 'x+1/2, -y+1/2, z+1/2' 
 
_cell_length_a    16.9290 
_cell_length_b     5.1001 
_cell_length_c    13.8000 
_cell_angle_alpha  90.000 
_cell_angle_beta  106.962 
_cell_angle_gamma  90.000 
 
_shelx_F_squared_multiplier     1.000 
 
loop_ 
 _refln_index_h 
 _refln_index_k 
 _refln_index_l 
 _refln_F_squared_calc 
 _refln_F_squared_meas 
 _refln_F_squared_sigma 
 _refln_observed_status 
  -5   3 -13       85.89      104.24     28.38 o 
  -3   3 -13      212.84      301.02     34.23 o 
  -8   2 -12      172.14      183.53     29.93 o 
  -6   2 -12      332.23      342.47     33.54 o 
  -4   2 -12      706.98      788.83     40.08 o 
  -7   3 -12      483.51      559.03     42.83 o 
  -5   3 -12      134.57      123.67     27.52 o 
  -3   3 -12      254.51      246.32     29.24 o 
 -10   2 -11      153.20      186.11     30.96 o 
  -8   2 -11      299.04      308.58     33.03 o 
  -6   2 -11      206.70      214.84     26.83 o 
  -4   2 -11      390.07      373.26     30.10 o 
  -2   2 -11      577.49      591.54     31.82 o 
  -9   3 -11       90.83      140.19     28.90 o 
  -7   3 -11      484.83      492.63     37.84 o 
  -5   3 -11      435.47      459.95     34.23 o 
  -3   3 -11      699.90      720.72     36.47 o 
  -1   3 -11      493.28      538.22     32.17 o 
  -6   4 -11      272.05      283.13     33.71 o 
  -4   4 -11       93.20       73.10     24.60 o 
 -13   1 -10      285.67      313.40     36.47 o 
 -11   1 -10       26.60       20.30     22.36 o 
  -9   1 -10     1546.15     1574.57     52.46 o 
  -7   1 -10      417.32      428.13     31.65 o 
  -5   1 -10      835.54      815.32     35.78 o 
 -12   2 -10      303.11      326.47     37.67 o 
 -10   2 -10      394.63      379.97     35.26 o 
  -8   2 -10      736.22      773.52     40.08 o 
  -6   2 -10      522.13      502.27     32.17 o 
  -4   2 -10      153.72      150.51     21.50 o 
  -2   2 -10      958.69      965.66     35.61 o 
   0   2 -10      522.76      481.45     25.97 o 
  -9   3 -10      188.65      208.65     30.62 o 
  -7   3 -10      550.70      479.56     35.61 o 
  -5   3 -10      607.76      615.79     36.29 o 
  -3   3 -10      174.18      148.79     22.02 o 
  -1   3 -10      306.45      283.13     25.46 o 
  -6   4 -10      482.55      478.36     37.84 o 
  -4   4 -10      932.89      876.04     42.66 o 
 -13   1  -9       19.26        1.03     22.71 o 
 -11   1  -9      259.87      265.75     31.65 o 
  -9   1  -9      229.12      212.26     25.11 o 
  -7   1  -9       43.96       49.37     17.89 o 
  -5   1  -9      203.40      189.90     23.05 o 
  -3   1  -9      849.62      780.06     30.79 o 
 -12   2  -9      388.14      396.65     36.81 o 
 -10   2  -9      568.58      574.68     37.84 o 
  -8   2  -9      429.56      448.43     32.34 o 
  -6   2  -9      873.12      881.55     37.67 o 
  -4   2  -9     1504.03     1405.14     41.11 o 
  -2   2  -9     1933.08     1804.55     42.66 o 
   0   2  -9     2108.76     1893.13     40.59 o 
   2   2  -9     3816.47     3650.72     49.71 o 
 -11   3  -9      611.47      628.01     42.83 o 
  -9   3  -9      112.21      113.70     25.29 o 
  -7   3  -9     1477.87     1506.11     50.74 o 
  -5   3  -9      848.47      812.74     37.84 o 
  -3   3  -9     1063.13      926.96     36.64 o 
  -1   3  -9      386.84      366.38     25.29 o 
   1   3  -9     4265.34     3731.91     55.90 o 
  17   3  -9      885.53     1024.33     33.57 o 
  -8   4  -9       62.97       80.50     26.15 o 
  -6   4  -9      283.16      281.41     32.85 o 
  -4   4  -9      525.09      536.84     36.64 o 
  -2   4  -9      205.75      185.08     23.91 o 
 -15   1  -8      232.64      289.84     34.75 o 
 -13   1  -8     1504.58     1569.93     55.04 o 
 -11   1  -8      423.13      440.86     33.20 o 
  -9   1  -8      927.75      941.75     38.87 o 
  -7   1  -8     1814.91     1817.96     47.13 o 
  -5   1  -8     1670.17     1571.99     41.28 o 
  -3   1  -8      770.69      806.89     29.24 o 
  -1   1  -8     5714.22     5248.86     61.06 o 
 -14   2  -8      365.35      365.52     38.70 o 
 -12   2  -8      325.82      333.53     33.54 o 
 -10   2  -8      198.60      196.61     25.11 o 
  -8   2  -8      239.34      243.39     26.49 o 
  -6   2  -8      675.50      620.26     30.96 o 
  -4   2  -8      422.57      398.37     24.94 o 
  -2   2  -8     1753.90     1599.17     38.01 o 
   0   2  -8      972.11      886.53     27.52 o 
   2   2  -8      190.76      185.43     16.34 o 
  16   2  -8      339.85      384.13     22.14 o 
 -11   3  -8      188.38      183.53     29.41 o 
  -9   3  -8      732.99      701.63     39.56 o 
  -7   3  -8      188.98      159.45     24.25 o 
  -5   3  -8      931.38      800.36     36.64 o 
  -3   3  -8     1209.02     1135.43     38.19 o 
  -1   3  -8      531.70      486.61     26.15 o 
   1   3  -8     1220.71     1051.66     30.79 o 
  17   3  -8      113.73      134.55     19.26 o 
 -10   4  -8      879.50      866.75     48.68 o 
  -8   4  -8      434.83      444.47     37.50 o 
  -6   4  -8      330.12      366.04     33.37 o 
  -4   4  -8     2268.20     2171.96     55.04 o 
  -2   4  -8      671.58      634.71     33.03 o 
  16   4  -8      573.16      605.34     31.26 o 
  -5   5  -8      903.81      818.94     43.52 o 
 -15   1  -7      346.80      349.35     36.12 o 
 -13   1  -7      407.34      377.22     34.06 o 
 -11   1  -7      187.82      179.23     23.91 o 
  -9   1  -7     1625.91     1587.99     45.41 o 
  -7   1  -7       94.67       87.72     16.68 o 
  -5   1  -7     1332.69     1285.42     35.43 o 
  -3   1  -7      452.69      448.77     22.02 o 
  -1   1  -7     2735.89     2519.07     40.25 o 
 -14   2  -7      594.14      568.32     40.08 o 
 -12   2  -7      539.22      509.49     36.29 o 
 -10   2  -7     1666.00     1550.32     48.85 o 
  -8   2  -7     1453.27     1390.01     43.86 o 
  -6   2  -7     1216.05     1142.31     37.50 o 
  -4   2  -7     2528.86     2309.91     46.44 o 
  -2   2  -7     3639.72     3189.05     49.71 o 
   0   2  -7     2877.26     2569.13     40.77 o 
   2   2  -7     3719.57     3125.06     40.08 o 
  16   2  -7     1367.29     1588.68     33.39 o 
 -13   3  -7      168.70      178.03     30.27 o 
 -11   3  -7      595.25      628.35     39.22 o 
  -9   3  -7      411.95      434.15     33.37 o 
  -7   3  -7     1799.93     1726.97     49.37 o 
  -5   3  -7      710.45      659.83     31.99 o 
  -3   3  -7     3926.72     3599.29     58.83 o 
  -1   3  -7      967.78      949.49     30.96 o 
   1   3  -7     5267.90     4795.96     57.11 o 
  15   3  -7     1284.86     1367.79     34.48 o 
  17   3  -7      535.36      596.09     27.67 o 
 -10   4  -7      173.67      184.39     29.59 o 
  -8   4  -7      306.85      322.00     32.68 o 
  -6   4  -7      256.92      250.45     29.24 o 
  -4   4  -7     1084.24     1044.78     40.77 o 
  -2   4  -7      750.52      747.04     34.06 o 
  14   4  -7      706.53      753.96     31.01 o 
  16   4  -7      329.23      325.27     26.77 o 
  -7   5  -7       20.93       15.31     23.91 o 
  -5   5  -7       50.97       54.87     24.08 o 
 -16   0  -6      818.71      828.91     45.75 o 
 -14   0  -6       89.94       95.81     23.22 o 
 -12   0  -6     3119.91     3127.81     63.82 o 
 -10   0  -6     1490.56     1376.42     42.14 o 
  -8   0  -6        9.14       21.16     12.90 o 
  -6   0  -6     6265.04     5668.73     66.91 o 
  -4   0  -6    10454.29     9360.56     79.12 o 
  12   0  -6    11844.32    14372.01    204.60 o 
 -17   1  -6      454.10      500.72     42.31 o 
 -15   1  -6      172.34      211.06     28.73 o 
 -13   1  -6      689.45      677.54     37.84 o 
 -11   1  -6     1650.44     1679.50     47.99 o 
  -9   1  -6     2020.13     1896.23     46.27 o 
  -7   1  -6     3341.65     3054.54     53.32 o 
  -5   1  -6     6980.13     6283.32     69.15 o 
  -3   1  -6     1234.46     1077.29     28.21 o 
  -1   1  -6     7333.69     6695.63     59.86 o 
   1   1  -6     4469.96     3839.76     41.11 o 
  13   1  -6     4873.64     6010.75    119.29 o 
 -16   2  -6      388.66      393.73     38.19 o 
 -14   2  -6      121.57       96.15     24.08 o 
 -12   2  -6      833.41      846.97     40.42 o 
 -10   2  -6     1160.15     1115.13     41.45 o 
  -8   2  -6      539.45      549.91     30.45 o 
  -6   2  -6     1712.97     1616.71     41.28 o 
  -4   2  -6     1548.57     1521.25     36.81 o 
  -2   2  -6        0.68       18.23      9.63 o 
   0   2  -6     2035.40     1677.95     31.65 o 
   2   2  -6      925.67      808.10     20.64 o 
  14   2  -6      829.80      894.54     25.42 o 
  16   2  -6       62.15       71.84     14.35 o 
 -13   3  -6      545.86      558.51     40.08 o 
 -11   3  -6       30.50       23.74     20.13 o 
  -9   3  -6      216.54      192.65     24.77 o 
  -7   3  -6     1788.87     1808.33     48.85 o 
  -5   3  -6        5.44       12.56     14.79 o 
  -3   3  -6     2138.54     2080.79     44.38 o 
  -1   3  -6     1713.86     1622.91     36.98 o 
   1   3  -6      313.03      307.55     19.09 o 
  15   3  -6     1135.08     1264.88     33.26 o 
  17   3  -6      303.98      330.14     23.96 o 
  19   3  -6       73.83       87.55     26.32 o 
 -12   4  -6      254.57      207.96     31.65 o 
 -10   4  -6      926.00      959.98     46.10 o 
  -8   4  -6     1791.08     1635.46     52.63 o 
  -6   4  -6      467.64      460.81     32.85 o 
  -4   4  -6      717.52      715.39     34.57 o 
  -2   4  -6     3942.03     3805.01     62.61 o 
   0   4  -6      233.00      202.45     21.85 o 
  14   4  -6      813.24      916.15     32.76 o 
  16   4  -6     1053.36     1195.38     37.64 o 
  -9   5  -6     1042.92     1054.59     52.12 o 
  -7   5  -6      578.10      547.16     39.56 o 
  -5   5  -6      633.54      651.74     38.70 o 
  13   5  -6      325.55      347.46     27.24 o 
 -17   1  -5      188.00      197.47     29.59 o 
 -15   1  -5      242.29      242.53     28.55 o 
 -13   1  -5      868.30      832.18     37.50 o 
 -11   1  -5     1349.09     1305.89     41.28 o 
  -9   1  -5     1981.36     1835.34     43.86 o 
  -7   1  -5     2890.22     2558.46     46.79 o 
  -5   1  -5     2496.70     2343.62     40.77 o 
  -3   1  -5     4982.13     4420.63     50.57 o 
  -1   1  -5     1292.16     1141.80     23.91 o 
   1   1  -5     3197.97     2628.13     30.96 o 
  13   1  -5      787.65      937.23     21.47 o 
  15   1  -5      430.01      445.50     26.83 o 
 -16   2  -5      438.02      443.10     38.53 o 
 -14   2  -5      558.23      573.99     37.84 o 
 -12   2  -5     1391.38     1438.34     47.65 o 
 -10   2  -5     1307.48     1187.89     40.94 o 
  -8   2  -5     1474.79     1422.86     40.59 o 
  -6   2  -5     3308.16     3294.49     54.01 o 
  -4   2  -5     1226.11     1117.20     30.79 o 
  -2   2  -5     7893.91     7748.49     68.29 o 
   0   2  -5     7090.98     6761.33     57.45 o 
   2   2  -5     7852.75     7347.88     52.98 o 
   4   2  -5     8759.49     7842.75     47.99 o 
  14   2  -5     1977.00     2203.76     35.64 o 
  16   2  -5     1640.33     1794.40     49.02 o 
 -15   3  -5      762.94      776.28     46.10 o 
 -13   3  -5      722.10      682.88     40.42 o 
 -11   3  -5      703.09      740.15     39.05 o 
  -9   3  -5     1289.30     1263.75     44.03 o 
  -7   3  -5     4322.42     4457.61     70.52 o 
  -5   3  -5      663.06      662.58     29.93 o 
  -3   3  -5     4168.15     4194.44     59.00 o 
  -1   3  -5     3471.97     3285.20     48.33 o 
   1   3  -5     1838.25     1800.93     33.54 o 
   3   3  -5     2909.21     2605.94     34.92 o 
  13   3  -5     1418.67     1753.33     35.33 o 
  15   3  -5     2091.16     2349.29     42.20 o 
  17   3  -5     1290.97     1352.68     50.57 o 
  19   3  -5      704.83      722.44     45.93 o 
 -12   4  -5      386.21      436.04     40.25 o 
 -10   4  -5       61.32      100.11     24.94 o 
  -8   4  -5      376.80      379.62     31.82 o 
  -6   4  -5      822.60      879.31     38.53 o 
  -4   4  -5      355.27      350.73     28.21 o 
  -2   4  -5      820.46      839.92     33.54 o 
   0   4  -5     1708.64     1634.43     40.08 o 
  12   4  -5      381.11      359.11     23.96 o 
  14   4  -5      554.21      585.64     28.45 o 
  16   4  -5      242.53      244.86     23.34 o 
  -9   5  -5       23.13       37.50     25.11 o 
  -7   5  -5      155.19      176.83     28.90 o 
  -5   5  -5      247.90      268.51     32.34 o 
  -3   5  -5      638.74      627.32     36.47 o 
  11   5  -5      125.73      122.64     19.76 o 
  13   5  -5       32.20       27.88     18.43 o 
 -16   0  -4     2529.46     2489.83     61.75 o 
 -14   0  -4      662.59      649.51     34.92 o 
 -12   0  -4     1296.91     1169.66     38.53 o 
 -10   0  -4     4947.07     5101.40    612.87 o 
  -8   0  -4     9754.08    10559.14   1783.48 o 
  -6   0  -4     3217.65     2972.14     43.17 o 
  -4   0  -4    30348.67    26057.48    118.34 o 
  -2   0  -4     8224.35     6558.36     51.95 o 
  10   0  -4     8861.88    11019.97    119.29 o 
  12   0  -4     1970.58     2352.05     35.43 o 
 -17   1  -4      651.75      686.83     40.42 o 
 -15   1  -4     1845.96     1795.60     52.46 o 
 -13   1  -4      783.01      721.06     34.92 o 
 -11   1  -4      805.01      781.27     33.20 o 
  -9   1  -4     4707.90     4536.40     63.47 o 
  -7   1  -4     1845.18     2018.55    180.52 o 
  -5   1  -4     5034.26     5290.86    626.11 o 
  -3   1  -4    11171.44    10284.25     71.73 o 
  -1   1  -4     3891.90     3503.82     36.98 o 
   1   1  -4     5541.87     4828.98     37.84 o 
  11   1  -4     2024.81     2334.88     41.80 o 
  13   1  -4     3496.41     4074.90     56.07 o 
  15   1  -4     4411.59     4774.46     65.02 o 
 -16   2  -4      328.08      364.49     35.09 o 
 -14   2  -4      171.83      202.97     26.66 o 
 -12   2  -4      352.56      336.11     28.38 o 
 -10   2  -4     3700.09     3849.39     65.88 o 
  -8   2  -4      122.38      121.61     17.37 o 
  -6   2  -4       57.00       57.62     13.42 o 
  -4   2  -4     1830.58     1843.94     36.47 o 
  -2   2  -4      972.74      986.13     25.11 o 
   0   2  -4      195.78      193.68     13.24 o 
   2   2  -4     1305.02     1233.13     20.99 o 
   4   2  -4     8425.54     8773.32     50.40 o 
  12   2  -4      261.24      306.67     17.51 o 
  14   2  -4       31.63       32.05     11.73 o 
  16   2  -4     1104.91     1215.07     43.17 o 
  18   2  -4       59.24       78.26     23.22 o 
 -15   3  -4       32.06       58.83     24.08 o 
 -13   3  -4      410.19      413.85     36.12 o 
 -11   3  -4     1419.85     1516.95     49.71 o 
  -9   3  -4      109.73       90.48     19.78 o 
  -7   3  -4     1452.32     1444.88     41.63 o 
  -5   3  -4     1542.15     1656.45     40.94 o 
  -3   3  -4       56.22       49.88     13.76 o 
  -1   3  -4     2651.93     2717.92     43.35 o 
   1   3  -4     2074.28     2084.41     34.75 o 
   3   3  -4      287.14      299.64     16.17 o 
  11   3  -4     1565.62     1775.44     34.49 o 
  13   3  -4      353.00      387.51     21.47 o 
  15   3  -4       26.74       52.46     21.67 o 
  17   3  -4     1033.68     1118.92     48.16 o 
  19   3  -4      188.27      199.53     31.82 o 
 -14   4  -4      445.00      435.70     41.45 o 
 -12   4  -4     1098.21     1159.86     50.40 o 
 -10   4  -4      406.56      410.07     35.26 o 
  -8   4  -4      580.63      596.87     35.43 o 
  -6   4  -4     4853.95     4821.76     76.37 o 
  -4   4  -4     1472.70     1568.03     44.55 o 
  -2   4  -4     3120.62     3241.51     56.25 o 
   0   4  -4     6819.28     7200.47     75.17 o 
  10   4  -4     1785.12     1986.74     38.56 o 
  12   4  -4     2594.26     2751.57     46.34 o 
  14   4  -4      377.03      389.48     25.48 o 
  16   4  -4      655.07      716.42     44.55 o 
  -9   5  -4      653.52      590.34     42.14 o 
  -7   5  -4     1411.77     1434.38     52.98 o 
  -5   5  -4      905.96      924.72     42.83 o 
  -3   5  -4      794.52      771.29     38.70 o 
   9   5  -4      601.32      616.17     28.58 o 
  11   5  -4     1997.04     2088.62     45.06 o 
  13   5  -4     1225.57     1260.98     39.47 o 
 -19   1  -3      121.48      119.03     25.63 o 
 -17   1  -3      125.35       97.01     23.05 o 
 -15   1  -3      359.11      432.28     43.95 o 
 -13   1  -3      761.94      745.95     40.77 o 
 -11   1  -3     1238.85     1342.82    106.39 o 
  -9   1  -3     2176.70     2221.86     72.16 o 
  -7   1  -3     1027.65     1123.08     62.78 o 
  -5   1  -3     1060.62     1074.88     25.80 o 
  -3   1  -3     8603.10     8434.46     60.72 o 
  -1   1  -3     8809.92     8457.34     54.01 o 
   1   1  -3     1212.01     1083.31     15.82 o 
   9   1  -3     4734.13     6073.73     41.11 o 
  11   1  -3     1766.82     1974.51     51.17 o 
  13   1  -3     1259.80     1443.50     36.47 o 
  15   1  -3      468.39      506.74     28.55 o 
 -18   2  -3      632.57      620.26     42.66 o 
 -16   2  -3      575.92      573.13     39.05 o 
 -14   2  -3      954.87      957.40     41.28 o 
 -12   2  -3     2782.49     2985.22     61.58 o 
 -10   2  -3     5311.58     5406.76     74.65 o 
  -8   2  -3     2052.21     2140.14     45.07 o 
  -6   2  -3    10793.69    10284.11    667.22 o 
  -4   2  -3     4410.27     4655.22     80.33 o 
  -2   2  -3     2507.06     2464.49     47.22 o 
   0   2  -3     9088.22     9186.66     61.06 o 
   2   2  -3     5619.28     6122.66     43.69 o 
   4   2  -3     5217.41     5574.64     37.33 o 
  10   2  -3     3738.18     4565.92     43.36 o 
  12   2  -3     3453.11     3915.11     43.00 o 
  14   2  -3     2330.06     2536.96     53.49 o 
  16   2  -3     1346.10     1479.45     46.61 o 
  18   2  -3     1750.50     1731.62     52.46 o 
 -15   3  -3     1280.09     1344.25     53.84 o 
 -13   3  -3     1873.38     2090.25     59.34 o 
 -11   3  -3     1262.43     1333.76     45.58 o 
  -9   3  -3     1620.59     1713.55     47.13 o 
  -7   3  -3     3268.32     3469.94     59.69 o 
  -5   3  -3     2897.83     3123.34     52.98 o 
  -3   3  -3     3000.53     3047.38    104.15 o 
  -1   3  -3     4343.58     4645.96     53.84 o 
   1   3  -3     8997.12    10171.93     72.59 o 
   3   3  -3     1461.97     1457.43     26.15 o 
   9   3  -3     2345.27     2660.12     52.98 o 
  11   3  -3     2611.75     2896.04     41.23 o 
  13   3  -3     2525.76     2634.78     41.78 o 
  15   3  -3     1446.85     1517.29     49.71 o 
  17   3  -3     1016.31     1064.56     47.65 o 
  19   3  -3     1027.91      967.55     49.37 o 
 -14   4  -3        3.84        9.80     23.57 o 
 -12   4  -3      861.24      914.40     45.75 o 
 -10   4  -3      239.38      205.21     28.04 o 
  -8   4  -3      230.14      229.29     28.55 o 
  -6   4  -3     2354.03     2373.04     54.70 o 
  -4   4  -3      837.51      873.46     35.26 o 
  -2   4  -3      602.13      656.56     29.24 o 
   0   4  -3     1720.66     1930.63     41.28 o 
  10   4  -3      496.19      527.77     24.20 o 
  12   4  -3      381.84      408.74     29.76 o 
  14   4  -3      840.88      860.05     45.24 o 
  16   4  -3      101.05      103.55     28.21 o 
 -11   5  -3       65.79       20.64     26.15 o 
  -9   5  -3      123.90      114.04     27.69 o 
  -7   5  -3      230.20      280.20     31.48 o 
  -5   5  -3      348.02      313.74     31.48 o 
  -3   5  -3      257.82      259.22     29.93 o 
  -1   5  -3      112.28       94.78     20.64 o 
   7   5  -3      277.61      302.16     22.13 o 
   9   5  -3      164.55      194.98     19.99 o 
  11   5  -3      259.49      267.69     22.98 o 
  13   5  -3       14.87      -14.10     22.53 o 
  -6   6  -3       31.27       10.15     25.97 o 
   4   6  -3     1109.03     1124.29     35.20 o 
   6   6  -3       44.46       42.12     17.24 o 
   8   6  -3      821.12      862.12     34.90 o 
 -16   0  -2     2369.86     2198.62     53.32 o 
 -14   0  -2     3869.91     3895.06    456.25 o 
 -12   0  -2     4427.99     4562.24    497.19 o 
 -10   0  -2     1826.76     1890.37    226.28 o 
  -8   0  -2    17036.13    16646.60   1892.44 o 
  -6   0  -2    12304.33    12084.58   1656.19 o 
  -4   0  -2     5837.25     5781.40    809.47 o 
  -2   0  -2    31757.47    24602.80    101.14 o 
   6   0  -2     9364.36    11585.59     46.96 o 
   8   0  -2     4644.39     5640.01     44.21 o 
  10   0  -2    10270.88    10663.53     69.15 o 
  12   0  -2     8134.35     7566.33     63.99 o 
  14   0  -2     1552.56     1495.62     33.89 o 
 -19   1  -2      872.42      831.15     43.17 o 
 -17   1  -2       12.25       17.29     14.31 o 
 -15   1  -2     1001.21     1117.83     98.13 o 
 -13   1  -2     4243.63     3953.01    341.19 o 
 -11   1  -2      156.49      168.36      8.91 o 
  -9   1  -2     5734.06     6134.00     83.44 o 
  -7   1  -2     7184.27     7470.85     96.53 o 
  -5   1  -2     1803.80     1940.61     31.65 o 
  -3   1  -2    16984.30    16350.99   1681.22 o 
  -1   1  -2    23188.08    23096.35     96.50 o 
   1   1  -2     6917.82     7328.96     44.72 o 
   7   1  -2      794.24      877.70     19.61 o 
   9   1  -2     6335.20     5911.24   1209.64 o 
  11   1  -2     3910.95     3148.12    652.17 o 
  13   1  -2     1804.22     1926.16     41.28 o 
  15   1  -2     3070.45     3234.11     55.56 o 
 -18   2  -2      133.94      172.35     28.90 o 
 -16   2  -2      285.91      287.60     31.65 o 
 -14   2  -2      760.70      880.51     40.08 o 
 -12   2  -2      165.62      195.06     22.36 o 
 -10   2  -2       37.76       42.49     15.14 o 
  -8   2  -2     1432.39     1380.15    135.29 o 
  -6   2  -2      414.60      409.48     25.20 o 
  -4   2  -2      599.08      719.52     12.72 o 
  -2   2  -2     1961.51     2176.92    106.82 o 
   0   2  -2     1986.17     2194.84     28.90 o 
   8   2  -2       55.63       61.45      8.88 o 
  10   2  -2     2114.66     2548.33     33.51 o 
  12   2  -2     1554.18     1712.18     42.66 o 
  14   2  -2      574.93      636.43     32.68 o 
  16   2  -2      584.14      585.69     34.57 o 
  18   2  -2      184.39      163.92     25.11 o 
 -17   3  -2      493.17      500.03     43.17 o 
 -15   3  -2      451.18      503.47     40.25 o 
 -13   3  -2      430.77      507.77     35.61 o 
 -11   3  -2      627.42      649.33     34.23 o 
  -9   3  -2     1905.21     1947.66     49.19 o 
  -7   3  -2      113.19      119.37     17.89 o 
  -5   3  -2     2675.42     2694.53     80.16 o 
  -3   3  -2     2002.68     2189.70    157.39 o 
  -1   3  -2      255.55      278.83     18.58 o 
   9   3  -2      686.19      774.39     23.05 o 
  11   3  -2      404.11      447.63     21.04 o 
  13   3  -2     1720.41     1830.69     50.91 o 
  15   3  -2      221.83      239.95     28.21 o 
  17   3  -2      281.98      284.85     34.92 o 
 -14   4  -2      175.72      152.40     28.90 o 
 -12   4  -2     1482.27     1532.60     53.84 o 
 -10   4  -2     2770.99     2864.98     65.54 o 
  -8   4  -2        9.97        8.77     17.37 o 
  -6   4  -2     2201.46     2333.99     53.67 o 
  -4   4  -2     5095.23     5213.25     71.73 o 
  -2   4  -2      511.50      496.94     40.16 o 
   8   4  -2     3866.93     4122.96     50.05 o 
  10   4  -2      667.89      729.83     26.27 o 
  12   4  -2     2733.07     2926.91     67.43 o 
  14   4  -2     1623.31     1646.47     56.07 o 
  16   4  -2      589.84      568.66     43.17 o 
 -11   5  -2     1187.14     1195.98     53.49 o 
  -9   5  -2     1415.07     1479.45     54.35 o 
  -7   5  -2     1037.28     1101.03     45.93 o 
  -5   5  -2     2322.78     2362.89     59.00 o 
  -3   5  -2     2590.53     2644.98     58.14 o 
  -1   5  -2     1825.04     1750.71     47.13 o 
   5   5  -2     1111.04     1140.09     30.83 o 
   7   5  -2     1887.04     1958.92     39.95 o 
   9   5  -2     1619.41     1592.59     38.37 o 
  11   5  -2      467.74      481.08     27.37 o 
  13   5  -2     1140.47     1156.24     53.67 o 
  -6   6  -2      988.39      927.64     49.88 o 
  -4   6  -2      786.08      759.94     44.55 o 
   2   6  -2      599.24      546.70     27.05 o 
   4   6  -2      379.94      335.41     24.45 o 
   6   6  -2      576.41      493.21     28.16 o 
   8   6  -2      957.89      941.68     42.06 o 
 -19   1  -1      364.91      442.57     26.03 o 
 -17   1  -1       97.28       83.31     16.07 o 
 -15   1  -1     1008.75     1025.56     36.72 o 
 -13   1  -1      758.53      768.48     54.39 o 
 -11   1  -1     2816.06     2840.08    197.19 o 
  -9   1  -1     2302.56     2136.11    215.58 o 
  -7   1  -1     4721.20     4876.00    234.45 o 
  -5   1  -1     1201.57     1181.14     90.22 o 
  -3   1  -1     6092.67     6510.34    178.12 o 
  -1   1  -1     3748.87     4563.40     34.23 o 
   5   1  -1    11031.95    13630.98     99.16 o 
   7   1  -1     3581.13     3537.81    662.65 o 
   9   1  -1     2859.23     2443.83    695.60 o 
  11   1  -1     3870.28     3384.91    824.10 o 
  13   1  -1      620.95      611.49     26.83 o 
  15   1  -1     1405.41     1476.87     40.77 o 
  17   1  -1      269.43      275.73     26.83 o 
 -18   2  -1      897.14      913.34     53.15 o 
 -16   2  -1     1248.09     1372.06     39.48 o 
 -14   2  -1     1047.34     1123.20     29.68 o 
 -12   2  -1     2578.13     2745.08     38.97 o 
 -10   2  -1     4777.88     4662.57    284.67 o 
  -8   2  -1     3004.71     2897.58    261.28 o 
  -6   2  -1     6645.12     7635.50    215.61 o 
  -4   2  -1     9033.28     9953.64    510.61 o 
   2   2  -1    18947.08    23670.86     98.22 o 
   4   2  -1     4488.72     5702.10     39.22 o 
   6   2  -1    12938.42    16110.67    616.28 o 
   8   2  -1     5934.65     6710.30    184.36 o 
  10   2  -1     5446.28     6192.67     71.73 o 
  12   2  -1     2976.74     3305.15     57.80 o 
  14   2  -1     1753.29     1806.44     47.99 o 
  16   2  -1      983.60      974.26     40.08 o 
  18   2  -1      809.81      824.78     41.11 o 
 -17   3  -1      175.84      201.25     31.48 o 
 -15   3  -1     1966.70     2024.89     59.52 o 
 -13   3  -1     1587.24     1657.31     51.26 o 
 -11   3  -1     1240.57     1360.59     44.72 o 
  -9   3  -1     8254.93     9137.98     97.01 o 
  -7   3  -1     4269.15     4444.73    202.80 o 
  -5   3  -1     4216.85     4508.26    184.57 o 
  -3   3  -1    11872.98    12082.43     78.26 o 
   1   3  -1     8760.33    10635.67     74.31 o 
   3   3  -1     7162.03     8817.18     63.30 o 
   5   3  -1     1993.03     2199.31     30.27 o 
   7   3  -1     5647.24     6291.59     52.66 o 
   9   3  -1     3608.66     3880.87     44.64 o 
  11   3  -1     1138.96     1198.39     40.77 o 
  13   3  -1     1961.82     2005.80     54.01 o 
  15   3  -1     1820.36     1836.71     55.39 o 
  17   3  -1      518.61      511.73     38.53 o 
 -14   4  -1      236.20      238.92     31.82 o 
 -12   4  -1      310.42      289.15     32.34 o 
 -10   4  -1      852.85      848.52     40.59 o 
  -8   4  -1       27.71       35.78     18.75 o 
  -6   4  -1     1469.90     1574.91     44.72 o 
  -4   4  -1      730.00      771.53     47.39 o 
   6   4  -1      789.68      760.62     33.37 o 
   8   4  -1     1246.14     1313.50     31.07 o 
  10   4  -1     1058.51     1132.06     30.71 o 
  12   4  -1      436.82      419.01     34.23 o 
  14   4  -1      961.45     1040.31     48.85 o 
  16   4  -1      218.71      205.89     32.34 o 
 -11   5  -1      421.71      407.32     39.05 o 
  -9   5  -1        3.32       -9.29     21.50 o 
  -7   5  -1      259.01      261.97     31.13 o 
  -5   5  -1      122.59      122.47     24.77 o 
  -3   5  -1       23.13       27.18     19.78 o 
   3   5  -1      316.46      309.13     34.49 o 
   5   5  -1      120.15      147.98     16.35 o 
   7   5  -1       11.77       -5.98     13.74 o 
   9   5  -1      144.45      154.34     19.03 o 
  11   5  -1      222.95      174.42     29.41 o 
  13   5  -1       40.56       31.31     26.83 o 
  -6   6  -1      464.91      417.81     39.91 o 
  -4   6  -1       30.43       18.58     23.91 o 
   2   6  -1       68.88       69.91     16.41 o 
   4   6  -1     1048.87      985.23     35.26 o 
   6   6  -1      880.41      826.35     32.53 o 
   8   6  -1      375.57      363.46     39.39 o 
 -18   0   0     1602.42     1776.85     51.09 o 
 -16   0   0     3289.19     3260.12    341.61 o 
 -14   0   0     3839.97     3981.28    448.60 o 
 -12   0   0     9371.43     9167.14    366.04 o 
 -10   0   0     1140.18     1051.12     45.15 o 
  -8   0   0     2238.27     1974.66    103.21 o 
  -6   0   0    33905.13    32227.58    192.13 o 
  -4   0   0    28459.32    26223.91    737.06 o 
  -2   0   0     1488.02     1662.64     16.34 o 
   2   0   0     1065.97     1127.00     12.73 o 
   4   0   0    24378.10    22071.69     96.50 o 
   6   0   0    32835.00    29889.33    115.25 o 
   8   0   0     2442.21     1963.66     29.59 o 
  10   0   0      614.35      514.48     19.78 o 
  12   0   0     8978.25     8203.80     72.76 o 
  14   0   0     5054.94     4825.03     61.75 o 
 -19   1   0     1014.70     1149.88     47.13 o 
 -17   1   0     1894.93     2076.30     62.70 o 
 -15   1   0      257.11      287.13     14.83 o 
 -13   1   0     3952.05     3879.57    281.84 o 
 -11   1   0     3740.93     3521.43    266.38 o 
  -9   1   0     3597.72     3594.84    256.66 o 
  -7   1   0     6548.91     5916.96    509.63 o 
  -5   1   0     8566.95     9142.37    520.07 o 
  -3   1   0     6039.36     6628.03    135.03 o 
  -1   1   0    13037.97    16969.90     78.61 o 
   1   1   0    16067.07    21105.68    104.24 o 
   3   1   0     5746.63     6970.13    211.63 o 
   5   1   0     8556.45     8307.13   1062.24 o 
   7   1   0     7287.24     6199.36   1509.38 o 
   9   1   0     3776.41     3431.04    766.64 o 
  11   1   0     3195.97     2632.33    502.18 o 
  13   1   0     4296.72     4187.39     61.06 o 
  15   1   0      299.14      315.64     25.29 o 
  17   1   0     1798.49     1713.55     47.99 o 
 -18   2   0      586.48      690.84     29.58 o 
 -16   2   0       71.57       99.21     15.99 o 
 -14   2   0       61.91       80.25     20.99 o 
 -12   2   0     3043.17     3080.31    114.95 o 
 -10   2   0       35.04       62.25      7.53 o 
  -8   2   0      772.60      796.83     33.14 o 
  -6   2   0     1934.02     2147.49     96.85 o 
  -4   2   0      716.82      742.05     17.89 o 
  -2   2   0     1240.23     1322.55    143.71 o 
   0   2   0     1161.82     1405.14     23.91 o 
   2   2   0     1425.50     1842.22     25.29 o 
   4   2   0      501.70      566.27     18.32 o 
   6   2   0     1990.92     2406.10    167.02 o 
   8   2   0      993.14     1054.43     16.99 o 
  10   2   0        5.03        0.00     12.21 o 
  12   2   0     3077.57     3197.13     57.97 o 
  14   2   0      111.91      124.36     20.13 o 
  16   2   0       48.15       36.29     19.27 o 
  18   2   0      529.75      602.72     37.33 o 
 -17   3   0       64.82       76.72     26.32 o 
 -15   3   0     1303.51     1320.86     49.71 o 
 -13   3   0      637.97      681.16     38.01 o 
 -11   3   0      960.52      995.42     38.87 o 
  -9   3   0     1616.92     1659.77     99.68 o 
  -7   3   0      905.56      955.95     86.86 o 
  -5   3   0      683.64      627.83     21.50 o 
  -3   3   0     3880.61     3527.91     44.38 o 
  -1   3   0     2200.32     2818.02     42.49 o 
   1   3   0     1878.00     2448.21     37.15 o 
   3   3   0     3575.22     4133.53    152.64 o 
   5   3   0      986.16     1130.89     86.61 o 
   7   3   0      641.92      696.05     21.47 o 
   9   3   0     1624.84     1671.76     43.86 o 
  11   3   0     1247.13     1235.71     41.45 o 
  13   3   0      593.87      654.32     36.64 o 
  15   3   0     1365.09     1421.83     50.74 o 
  17   3   0       88.67       97.19     25.46 o 
 -16   4   0     1162.81     1239.33     54.70 o 
 -14   4   0     1216.10     1237.61     51.60 o 
 -12   4   0      331.48      320.80     33.20 o 
 -10   4   0     2532.04     2765.56     63.30 o 
  -8   4   0     2435.13     2602.32     58.14 o 
  -6   4   0      432.97      472.23     41.45 o 
  -4   4   0     4180.32     3934.88     55.56 o 
  -2   4   0     5031.28     4485.82     59.52 o 
   0   4   0      137.99      161.86     18.06 o 
   2   4   0     4880.11     5248.50    132.17 o 
   4   4   0     4398.17     4760.27     66.88 o 
   6   4   0      390.26      450.91     20.90 o 
   8   4   0     2137.28     2120.87     53.15 o 
  10   4   0     2889.14     2860.51     63.99 o 
  12   4   0      362.42      361.05     34.23 o 
  14   4   0      979.46      981.14     47.65 o 
  16   4   0     1483.33     1548.08     59.52 o 
 -13   5   0      535.23      567.46     44.03 o 
 -11   5   0      918.18      911.82     47.30 o 
  -9   5   0     2434.96     2598.89     67.26 o 
  -7   5   0     1115.52     1136.64     45.93 o 
  -5   5   0     1369.98     1400.33     47.30 o 
  -3   5   0     3591.86     3038.37     57.62 o 
   1   5   0     1519.14     1521.50     31.44 o 
   3   5   0     3663.27     3571.39     81.70 o 
   5   5   0     1577.95     1578.50     35.26 o 
   7   5   0      930.17      927.30     29.92 o 
   9   5   0     2473.76     2460.42     65.19 o 
  11   5   0     1047.10      948.11     47.65 o 
  13   5   0      435.25      416.26     41.11 o 
  -8   6   0      747.15      686.66     46.10 o 
  -6   6   0      567.74      521.70     41.63 o 
  -4   6   0      950.05      935.56     47.30 o 
   4   6   0     1093.22     1034.09     33.63 o 
   6   6   0      537.64      503.64     40.59 o 
   8   6   0      639.88      598.08     44.21 o 
 -19   1   1     1237.61     1430.60     52.98 o 
 -17   1   1      194.83      208.62     14.34 o 
 -15   1   1     1480.43     1609.44     25.23 o 
 -13   1   1      580.03      604.09     15.89 o 
 -11   1   1     3903.52     3727.23    316.13 o 
  -9   1   1     3009.82     2878.77    258.53 o 
  -7   1   1     2661.42     2443.27    239.03 o 
  -5   1   1    11709.12    12647.62    212.60 o 
  -3   1   1     8814.72     9990.16    838.11 o 
  -1   1   1      204.42      209.58     15.47 o 
   1   1   1     3181.57     3751.35    200.73 o 
   3   1   1     7145.81     7908.98     47.30 o 
   5   1   1     1212.99     1007.94     87.21 o 
   7   1   1     4697.38     3995.66    649.51 o 
   9   1   1     2747.11     2249.08    381.34 o 
  11   1   1     2710.23     2226.11    410.07 o 
  13   1   1      549.63      528.76     27.35 o 
  15   1   1     1131.69     1081.25     38.01 o 
  17   1   1      102.22       88.41     20.30 o 
 -20   2   1      417.36      426.40     28.77 o 
 -18   2   1     1031.83     1106.46     34.12 o 
 -16   2   1      795.14      825.61     27.54 o 
 -14   2   1     1923.02     1891.24    107.64 o 
 -12   2   1     3476.65     3442.13    210.23 o 
 -10   2   1     5520.25     5604.18    393.94 o 
  -8   2   1     5737.73     5732.97    439.62 o 
  -6   2   1    13382.13    13777.65    417.04 o 
  -4   2   1     4115.33     4496.72    405.94 o 
  -2   2   1    17734.57    19704.71   2443.39 o 
   0   2   1     6838.34     8749.58     59.69 o 
   2   2   1     6247.30     7456.47    364.49 o 
   4   2   1     9188.53    10789.16    310.37 o 
   6   2   1     6485.99     7925.83     55.39 o 
   8   2   1     3114.94     3132.48     29.82 o 
  10   2   1     4699.60     4705.82     65.36 o 
  12   2   1     2653.77     2706.73     54.53 o 
  14   2   1      916.25      886.19     37.15 o 
  16   2   1     1380.42     1408.75     47.82 o 
  18   2   1      897.40      851.27     42.83 o 
 -17   3   1      394.68      410.94     25.69 o 
 -15   3   1     1625.56     1653.19    125.65 o 
 -13   3   1     2158.42     2158.03    209.59 o 
 -11   3   1      621.59      640.46     59.43 o 
  -9   3   1     4046.85     4281.40    312.54 o 
  -7   3   1     6123.64     6083.79     63.13 o 
  -5   3   1     1596.18     1535.18     32.17 o 
  -3   3   1     7462.45     8160.55   1043.32 o 
  -1   3   1     9530.45    12067.47     86.35 o 
   1   3   1     1762.05     1845.20    100.24 o 
   3   3   1    11509.11    13718.15    620.41 o 
   5   3   1     4998.64     5619.72    192.74 o 
   7   3   1     4630.52     5319.77    277.79 o 
   9   3   1     7392.64     7652.17     88.76 o 
  11   3   1     1404.03     1406.00     44.38 o 
  13   3   1     1526.16     1457.60     48.16 o 
  15   3   1     1562.12     1534.32     52.81 o 
  17   3   1      234.91      225.50     31.48 o 
 -16   4   1      276.26      255.95     33.89 o 
 -14   4   1      918.39     1020.01     47.99 o 
 -12   4   1      527.03      554.21     37.33 o 
 -10   4   1     1031.36     1120.98     43.69 o 
  -8   4   1     1033.32     1103.42     68.98 o 
  -6   4   1      902.39      893.93     31.31 o 
  -4   4   1      677.95      603.58     26.15 o 
  -2   4   1     1233.83     1268.22    119.12 o 
   0   4   1     2243.95     2364.95     72.13 o 
   2   4   1      903.32      978.29     18.61 o 
   4   4   1      715.51      785.52     46.17 o 
   6   4   1     1300.72     1297.46     41.11 o 
   8   4   1       31.34       34.57     17.37 o 
  10   4   1      966.51      951.21     42.14 o 
  12   4   1      398.18      425.38     35.43 o 
  14   4   1      305.13      312.71     34.23 o 
 -13   5   1       59.57       52.46     26.32 o 
 -11   5   1      219.64      199.01     30.45 o 
  -9   5   1      139.14      126.60     27.01 o 
  -7   5   1        6.59       -7.74     20.47 o 
  -5   5   1       91.34      101.31     19.61 o 
  -3   5   1      360.06      384.27     28.55 o 
  -1   5   1      283.49      307.04     29.07 o 
   1   5   1      117.96      129.21     12.11 o 
   3   5   1       18.11        7.04     12.71 o 
   5   5   1      159.06      123.85     23.05 o 
   7   5   1      259.29      266.61     29.07 o 
   9   5   1        4.64      -15.14     20.81 o 
  11   5   1      395.19      366.55     37.67 o 
  -8   6   1      433.28      434.49     42.31 o 
  -6   6   1      752.20      776.28     47.30 o 
   0   6   1     1187.25     1083.49     46.27 o 
   4   6   1       36.72       24.25     22.36 o 
   6   6   1      505.57      464.60     39.05 o 
 -20   0   2      551.45      623.19     39.05 o 
 -18   0   2     1647.78     1972.77     55.39 o 
 -16   0   2     5086.44     5235.78     76.72 o 
 -14   0   2     1774.20     1889.67     51.00 o 
 -12   0   2     7143.06     7387.17    154.72 o 
 -10   0   2    10398.32    10650.01    664.64 o 
  -8   0   2     4773.93     5547.51    685.89 o 
  -6   0   2     7343.83     7940.78   1332.12 o 
  -4   0   2    22531.49    22895.04   5799.89 o 
  -2   0   2     8114.53     9366.34   1684.57 o 
   0   0   2    23402.24    19201.99   1005.65 o 
   2   0   2    31514.66    24790.98    101.83 o 
   4   0   2     8326.49     6972.90     49.54 o 
   6   0   2    11841.94     9605.50     65.36 o 
   8   0   2    16282.28    13901.08     87.55 o 
  10   0   2     2887.37     2577.90     42.66 o 
  12   0   2     3779.30     3303.61     52.12 o 
  14   0   2     4360.64     3949.84     61.92 o 
 -21   1   2      752.76      905.97     47.47 o 
 -19   1   2       51.12       90.57     17.73 o 
 -17   1   2     2596.47     2786.14     48.63 o 
 -15   1   2     3517.24     3787.44     96.65 o 
 -13   1   2     1211.85     1224.90     39.78 o 
 -11   1   2     3540.66     3041.02    316.62 o 
  -9   1   2     7172.44     6631.46    696.38 o 
  -7   1   2      755.23      589.13     65.19 o 
  -5   1   2     7496.95     8033.63    621.23 o 
  -3   1   2    44996.77    45602.25   4966.85 o 
  -1   1   2     6058.92     6599.44    419.97 o 
   1   1   2    21519.37    22383.36   2249.02 o 
   3   1   2    17933.43    18123.89    768.71 o 
   5   1   2     1237.77     1107.47     93.06 o 
   7   1   2     6166.31     5085.29    702.57 o 
   9   1   2     6539.05     5438.40    888.08 o 
  11   1   2       84.35       70.69     10.32 o 
  13   1   2     3971.20     3076.08    373.60 o 
  15   1   2     1121.38     1099.65     39.73 o 
  17   1   2       78.39       66.57     20.64 o 
 -20   2   2       20.63       68.12     25.97 o 
 -18   2   2      134.31      161.36     19.09 o 
 -16   2   2      605.34      639.96     19.98 o 
 -14   2   2      649.14      681.82     53.31 o 
 -12   2   2     1720.29     1733.93    136.89 o 
 -10   2   2     2056.22     2227.53    181.15 o 
  -8   2   2      126.35      117.58      9.95 o 
  -6   2   2     3873.90     4676.05    356.45 o 
  -4   2   2     3388.82     4048.01    138.74 o 
  -2   2   2      139.53      185.51      8.64 o 
   0   2   2     1673.69     1970.66    197.98 o 
   2   2   2     2321.62     2742.91    271.00 o 
   4   2   2      461.38      548.88     24.94 o 
   6   2   2      275.73      295.27     12.40 o 
   8   2   2     1540.06     1541.13     32.34 o 
  10   2   2       51.82       55.49      8.81 o 
  12   2   2       98.92       96.84     18.58 o 
  14   2   2      838.60      844.91     37.67 o 
  16   2   2      369.70      363.80     31.48 o 
  18   2   2      104.80       96.33     23.91 o 
 -17   3   2      390.42      380.43     25.94 o 
 -15   3   2      135.13      122.03     17.07 o 
 -13   3   2     1747.39     1772.82    121.24 o 
 -11   3   2      487.67      532.15     45.52 o 
  -9   3   2      448.32      462.14     25.37 o 
  -7   3   2     3618.39     3650.03     51.09 o 
  -5   3   2      359.58      355.14     18.97 o 
  -3   3   2      725.25      803.87     31.51 o 
  -1   3   2     5336.44     6157.59    258.10 o 
   1   3   2      397.72      412.95     11.70 o 
   3   3   2     1746.79     2078.88    194.20 o 
   5   3   2     2600.68     2753.02    209.16 o 
   7   3   2      224.81      240.52     14.66 o 
   9   3   2     1554.05     1476.35     43.52 o 
  11   3   2      665.63      638.84     34.23 o 
  13   3   2      549.53      570.38     35.09 o 
  15   3   2      396.46      404.22     35.26 o 
  17   3   2      566.28      548.19     40.42 o 
 -16   4   2      515.23      501.92     41.80 o 
 -14   4   2     1491.60     1578.36     55.73 o 
 -12   4   2     3018.69     3498.15     73.10 o 
 -10   4   2      481.02      471.51     31.56 o 
  -8   4   2     3302.62     3099.43     55.21 o 
  -6   4   2     5380.03     5354.47     69.66 o 
  -4   4   2      315.66      288.34     27.18 o 
  -2   4   2     8088.81     8442.12    350.64 o 
   0   4   2     3114.57     3210.67     88.09 o 
   2   4   2      509.10      545.01     39.91 o 
   4   4   2     4488.54     4787.98    232.47 o 
   6   4   2     2377.96     2353.77     53.32 o 
   8   4   2      156.82      145.86     22.36 o 
  10   4   2     2563.55     2518.38     61.92 o 
  12   4   2     1824.79     1770.49     56.25 o 
  14   4   2      102.56       78.44     25.46 o 
 -13   5   2     1173.41     1152.46     53.84 o 
 -11   5   2      548.55      530.99     40.59 o 
  -9   5   2     1509.47     1546.53     54.53 o 
  -5   5   2     1293.90     1155.38     41.28 o 
  -3   5   2     2691.03     2658.57    267.22 o 
  -1   5   2     1795.15     1723.20    197.81 o 
   1   5   2     2141.55     2158.32     66.48 o 
   3   5   2     2370.56     2322.64     55.21 o 
   5   5   2     2429.30     2214.10     56.94 o 
   7   5   2     1101.62     1096.73     45.75 o 
   9   5   2     1252.06     1312.95     51.09 o 
  11   5   2     1176.55     1173.27     52.29 o 
  -8   6   2      954.52      933.84     52.12 o 
  -2   6   2      446.69      347.29     32.51 o 
   0   6   2     1494.78     1250.68     48.51 o 
   4   6   2      801.72      713.15     41.63 o 
   6   6   2     1202.32     1060.26     50.05 o 
 -21   1   3       78.84      106.30     30.79 o 
 -19   1   3      526.50      609.08     27.29 o 
 -17   1   3      495.00      530.93     18.66 o 
 -15   1   3      734.41      795.46     37.36 o 
 -13   1   3     1484.78     1536.35    109.70 o 
 -11   1   3     1797.12     1743.82    139.95 o 
  -9   1   3     5194.76     4287.42    485.32 o 
  -7   1   3     4953.59     5778.20    550.06 o 
  -5   1   3     4973.73     5585.75    606.79 o 
  -3   1   3    34502.57    33815.88   3371.68 o 
  -1   1   3      577.97      574.69     48.66 o 
   1   1   3     8488.08     8351.96   1196.24 o 
   3   1   3     8084.77     7549.70    228.69 o 
   5   1   3      738.75      603.33     24.17 o 
   7   1   3     1177.39     1041.57     93.40 o 
   9   1   3     1887.32     1444.05    191.62 o 
  11   1   3     1515.51     1283.28    176.05 o 
  13   1   3      488.56      375.03     90.65 o 
  15   1   3      456.64      454.10     30.62 o 
  17   1   3      143.45      142.94     23.91 o 
 -20   2   3      884.35      904.42     47.47 o 
 -18   2   3     1757.56     1822.44     39.73 o 
 -16   2   3     1287.56     1335.39     67.12 o 
 -14   2   3     1900.79     1854.95    139.87 o 
 -12   2   3     3818.90     3870.05    348.84 o 
 -10   2   3     3724.61     3680.99    167.88 o 
  -8   2   3     4715.75     4929.86    397.78 o 
  -6   2   3    12056.98    13003.37   1181.22 o 
  -4   2   3     4458.46     4584.06    299.65 o 
  -2   2   3     5271.88     5556.85    597.91 o 
   0   2   3     9112.79    10286.56   1368.93 o 
   2   2   3     3242.93     3380.46    425.29 o 
   4   2   3     4778.15     5012.03    291.13 o 
   6   2   3    11238.26    11402.71    267.30 o 
   8   2   3     2409.14     2195.01     37.67 o 
  10   2   3     5062.97     4462.06    482.40 o 
  12   2   3     2776.56     2687.47     57.28 o 
  14   2   3      784.54      734.99     36.81 o 
  16   2   3      512.50      499.17     35.09 o 
  18   2   3      597.70      513.62     38.53 o 
 -19   3   3      851.53      828.07     33.44 o 
 -17   3   3     1247.72     1290.53     95.81 o 
 -15   3   3     1318.03     1340.62    169.34 o 
 -13   3   3     2442.98     2344.54    190.69 o 
 -11   3   3     2565.10     2432.49    113.27 o 
  -9   3   3     2492.23     2407.08     97.96 o 
  -7   3   3     3638.55     3710.09    299.50 o 
  -5   3   3     6764.08     7256.39    892.38 o 
  -3   3   3     1711.34     1641.39    121.65 o 
  -1   3   3     8674.09     9621.08    980.97 o 
   1   3   3     4328.23     4919.86    436.39 o 
   3   3   3     3129.54     3380.64    270.74 o 
   5   3   3     2428.45     2652.61    210.97 o 
   7   3   3     3669.01     3833.48    139.67 o 
   9   3   3     1774.88     1711.49     46.27 o 
  11   3   3     1067.59      958.43     39.39 o 
  13   3   3     2238.19     2134.63     58.31 o 
  15   3   3     1193.55     1164.33     49.37 o 
 -16   4   3      108.22      114.21     28.90 o 
 -14   4   3      792.19      833.21     45.58 o 
 -12   4   3      378.23      460.98     36.29 o 
 -10   4   3      588.54      568.49     31.31 o 
  -8   4   3      713.74      702.49     31.13 o 
  -6   4   3     1765.85     1718.03    178.80 o 
  -4   4   3      194.45      227.18     25.63 o 
  -2   4   3     1409.85     1423.09     84.99 o 
   0   4   3     1988.66     2200.76    178.03 o 
   2   4   3      479.31      490.73     39.56 o 
   4   4   3      974.17     1004.31     46.18 o 
   6   4   3     2274.97     2247.13     53.32 o 
   8   4   3      158.22      168.22     23.22 o 
  10   4   3      169.71      153.26     24.25 o 
  12   4   3      877.59      917.67     45.07 o 
  14   4   3        9.71       29.76     22.36 o 
 -13   5   3       35.13       25.29     25.97 o 
 -11   5   3      309.13      324.41     37.15 o 
  -7   5   3      284.42      262.31     28.90 o 
  -5   5   3      402.67      422.39     36.98 o 
  -3   5   3      104.23      107.99     16.08 o 
  -1   5   3       38.45       21.62     12.45 o 
   1   5   3       88.91       96.25     14.27 o 
   3   5   3      236.78      222.92     27.52 o 
   5   5   3      405.23      355.03     31.31 o 
   7   5   3      233.41      214.84     27.87 o 
   9   5   3      172.32      133.14     26.32 o 
  11   5   3       57.50       92.37     27.18 o 
  -4   6   3     1104.08      968.76     46.61 o 
  -2   6   3      569.36      510.73     65.62 o 
   0   6   3      226.72      239.78     30.96 o 
   4   6   3      407.54      328.88     35.09 o 
   6   6   3       25.01        3.27     23.74 o 
 -20   0   4     1537.19     1686.03     57.28 o 
 -18   0   4     1997.07     2225.45     57.28 o 
 -16   0   4     3994.37     4094.50     69.49 o 
 -14   0   4     6726.31     6836.84     82.05 o 
 -12   0   4     2609.30     2812.89    230.15 o 
 -10   0   4     6868.96     7725.18   1385.88 o 
  -8   0   4    20766.09    22569.90   5553.05 o 
  -6   0   4     1362.04     1704.31    441.98 o 
  -4   0   4     7930.91     9007.09   1602.01 o 
  -2   0   4    28468.44    28481.02   3162.90 o 
   0   0   4    15963.99    15096.03     72.76 o 
   4   0   4    30283.11    24279.77    113.18 o 
   6   0   4     4847.42     4262.21     50.57 o 
   8   0   4     8183.61     6725.55     68.80 o 
  10   0   4     5318.59     4525.56     61.75 o 
  12   0   4     1557.19     1404.80     40.08 o 
  14   0   4      356.13      335.07     28.55 o 
  16   0   4     2579.39     2510.13     59.52 o 
 -21   1   4      964.89     1028.54     35.24 o 
 -19   1   4      593.43      613.35     26.22 o 
 -17   1   4      159.02      154.11     16.35 o 
 -15   1   4     4820.36     4974.24    312.73 o 
 -13   1   4     3733.25     3977.55    326.98 o 
 -11   1   4     1582.46     1535.63    176.79 o 
  -9   1   4    11598.31    12756.79   1644.20 o 
  -7   1   4     4215.81     4873.48    550.93 o 
  -5   1   4     4153.69     4600.35    605.70 o 
  -3   1   4    11903.35    11485.62   1254.82 o 
  -1   1   4     6139.62     5853.12    478.08 o 
   1   1   4     3516.69     3588.78    354.94 o 
   3   1   4    10694.58     9557.37    487.56 o 
   5   1   4     5719.24     4647.32     42.40 o 
   7   1   4     1216.31     1022.08    114.56 o 
   9   1   4     4546.31     3811.94    332.32 o 
  11   1   4     1299.99     1122.80     94.26 o 
  13   1   4      843.50      685.42     61.24 o 
  15   1   4     1740.34     1667.46     50.05 o 
  17   1   4      798.22      808.96     42.49 o 
 -20   2   4      653.63      690.79     43.52 o 
 -18   2   4       27.65       21.02     11.81 o 
 -16   2   4      994.81      957.05     79.06 o 
 -14   2   4        2.53        9.79      8.65 o 
 -12   2   4      381.03      347.27     28.12 o 
 -10   2   4      497.40      481.53     55.52 o 
  -8   2   4      321.95      291.41     35.32 o 
  -6   2   4     6154.94     6910.31    724.99 o 
  -4   2   4     8085.29     8611.21    513.58 o 
  -2   2   4     1518.66     1477.01     98.63 o 
   0   2   4      198.43      189.18     26.23 o 
   2   2   4      903.17     1008.94    120.06 o 
   4   2   4     1885.68     1961.94    139.24 o 
   6   2   4       92.82       83.08      9.13 o 
   8   2   4       65.29       56.35      9.17 o 
  10   2   4     3655.23     3058.15    457.46 o 
  12   2   4      330.62      314.43     27.01 o 
  14   2   4      113.91       83.42     22.02 o 
  16   2   4      332.50      328.02     32.34 o 
 -19   3   4      120.93      116.69     24.60 o 
 -17   3   4     1113.93     1149.41     87.64 o 
 -15   3   4       45.93       40.76     11.58 o 
 -13   3   4      247.32      240.65     22.02 o 
 -11   3   4     1603.89     1508.01    126.00 o 
  -9   3   4      263.79      239.90     17.93 o 
  -7   3   4      415.02      443.58     46.74 o 
  -5   3   4     5055.25     5649.44    670.32 o 
  -3   3   4      438.79      509.27     62.59 o 
  -1   3   4     1841.44     1914.98    250.02 o 
   1   3   4     2850.22     2955.73    366.55 o 
   3   3   4      142.48      154.57     26.32 o 
   5   3   4     1356.68     1465.12    151.97 o 
   7   3   4     1505.16     1407.77     27.16 o 
   9   3   4      195.89      200.91     23.05 o 
  11   3   4     1234.39     1225.22     44.21 o 
  13   3   4      477.16      462.70     34.92 o 
  15   3   4       50.64       37.50     22.53 o 
 -16   4   4      883.54      930.40     48.51 o 
 -14   4   4      303.73      313.40     35.26 o 
 -12   4   4     2501.96     2351.88     56.42 o 
 -10   4   4     2073.66     2030.40     50.05 o 
  -8   4   4      337.27      361.41     26.66 o 
  -6   4   4     3880.14     4234.86    493.06 o 
  -4   4   4     2698.81     2912.12    362.85 o 
  -2   4   4      434.80      507.09     65.19 o 
   0   4   4     6791.79     7210.02    732.84 o 
   2   4   4     3603.12     3740.37    328.62 o 
   4   4   4     1233.73     1291.18     92.45 o 
   6   4   4     4432.20     4081.78     70.70 o 
   8   4   4      695.84      666.36     36.47 o 
  10   4   4      285.48      283.30     31.13 o 
  12   4   4      898.54      890.83     45.58 o 
  14   4   4      622.08      585.86     42.83 o 
 -13   5   4     1078.73     1112.90     54.01 o 
  -9   5   4      689.96      620.95     36.64 o 
  -7   5   4     2059.61     1979.36    189.55 o 
  -5   5   4     2256.73     2147.16    204.78 o 
  -3   5   4     2051.06     1933.89    185.86 o 
  -1   5   4     1178.15     1187.64    100.28 o 
   1   5   4     2166.42     2112.33    172.44 o 
   3   5   4      917.46      925.24     79.04 o 
   5   5   4      629.33      584.31     35.95 o 
   7   5   4     1733.75     1605.70     53.67 o 
   9   5   4      771.00      708.68     43.17 o 
  -6   6   4      928.82      775.59     44.38 o 
  -4   6   4      296.70      261.24     26.75 o 
  -2   6   4      304.02      262.27     35.95 o 
   0   6   4     1067.90      882.58     45.93 o 
 -21   1   5      433.60      505.71     28.33 o 
 -19   1   5      614.65      630.24     26.74 o 
 -17   1   5      958.10      950.63     52.63 o 
 -15   1   5      332.00      336.89     31.44 o 
 -13   1   5      889.20      968.44    103.68 o 
 -11   1   5     2145.81     2315.69    320.31 o 
  -9   1   5      204.35      203.87     20.93 o 
  -7   1   5     5314.87     6151.38    808.10 o 
  -5   1   5     1927.18     2198.20    226.18 o 
  -3   1   5     3481.65     3133.18    307.06 o 
  -1   1   5     3062.16     2552.45    282.46 o 
   1   1   5     1943.27     1896.78    166.68 o 
   3   1   5     5398.29     4859.08     53.15 o 
   5   1   5     2068.44     1805.62     25.09 o 
   7   1   5     3500.88     2864.45     87.29 o 
   9   1   5     1901.05     1593.14    161.17 o 
  11   1   5     1241.11     1051.65     82.56 o 
  13   1   5      818.13      705.43     60.89 o 
  15   1   5      185.25      164.61     24.77 o 
  17   1   5      138.08      141.05     26.83 o 
 -20   2   5      851.58      845.07     31.10 o 
 -18   2   5     1078.75     1098.16     89.86 o 
 -16   2   5     1543.78     1524.42    142.16 o 
 -14   2   5     2046.42     2214.53    308.50 o 
 -12   2   5     1946.92     1839.43     98.39 o 
 -10   2   5     5123.82     5422.95    679.22 o 
  -8   2   5     3301.02     3493.08    420.17 o 
  -6   2   5    10877.18    11613.48   1315.89 o 
  -4   2   5     8493.21     8378.82    605.39 o 
  -2   2   5     7557.59     7598.26    498.61 o 
   0   2   5     7013.50     7554.91   1095.61 o 
   2   2   5     6758.86     6559.65    757.36 o 
   4   2   5     1514.14     1391.27    144.92 o 
   6   2   5     3063.53     2903.21     37.76 o 
   8   2   5     1620.42     1401.84    113.70 o 
  10   2   5     1411.94     1226.90    112.58 o 
  12   2   5     1417.10     1358.53     45.58 o 
  14   2   5      524.71      491.95     34.57 o 
  16   2   5      484.05      483.00     37.15 o 
 -19   3   5      586.91      588.67     68.55 o 
 -17   3   5     1364.47     1314.85     96.66 o 
 -15   3   5     2292.39     2254.85    225.78 o 
 -13   3   5     1244.61     1247.93     42.14 o 
 -11   3   5     2972.21     3003.77    267.86 o 
  -9   3   5     7520.04     7524.48    648.75 o 
  -7   3   5     2175.83     2187.85    218.38 o 
  -5   3   5     6349.28     6400.42    700.90 o 
  -3   3   5     3047.76     2891.61    261.70 o 
  -1   3   5     1669.40     1686.84    149.35 o 
   1   3   5     3003.36     3106.22    394.59 o 
   3   3   5     4793.17     5168.98    535.72 o 
   5   3   5      759.41      736.92     44.03 o 
   7   3   5     3991.48     3907.58     98.05 o 
   9   3   5     1646.21     1600.20     31.27 o 
  11   3   5      575.04      545.44     34.57 o 
  13   3   5      747.45      743.25     41.11 o 
  15   3   5      809.04      868.99     46.61 o 
 -16   4   5      267.90      249.61     33.11 o 
 -14   4   5      529.72      508.78     33.21 o 
 -12   4   5      402.37      365.52     31.13 o 
 -10   4   5      645.10      701.98     49.45 o 
  -8   4   5      393.65      404.42     50.40 o 
  -6   4   5     1249.34     1274.59    119.72 o 
  -4   4   5      382.13      393.91     58.31 o 
  -2   4   5     1030.02     1047.86    115.16 o 
   0   4   5     1742.07     1765.74    233.76 o 
   2   4   5      699.45      770.58     67.69 o 
   4   4   5      385.34      387.17     20.05 o 
   6   4   5      782.12      797.84     75.77 o 
   8   4   5      353.65      384.61     31.99 o 
  10   4   5       50.73       33.03     20.99 o 
  12   4   5      430.70      460.30     38.19 o 
 -13   5   5       15.27       37.84     27.87 o 
 -11   5   5      157.61      180.09     27.87 o 
  -9   5   5        7.75        4.92     15.40 o 
  -7   5   5      247.03      241.98     31.05 o 
  -5   5   5       59.37       68.68     14.96 o 
  -3   5   5      181.96      211.89     18.38 o 
  -1   5   5      339.44      320.27     42.83 o 
   1   5   5      347.52      387.88     33.03 o 
   3   5   5      565.27      560.27     24.89 o 
   5   5   5      280.46      257.84     28.73 o 
   7   5   5      134.05      144.14     26.49 o 
   9   5   5       16.20       32.34     23.39 o 
  -6   6   5      293.08      295.71     30.96 o 
  -4   6   5       88.77      111.96     19.05 o 
  -2   6   5      875.45      894.10     62.87 o 
   0   6   5      250.54      253.19     22.26 o 
 -20   0   6      778.27      804.83     42.14 o 
 -18   0   6     3224.65     3248.56     69.15 o 
 -16   0   6     2757.62     2637.93     58.48 o 
 -14   0   6     4227.74     3817.91     63.82 o 
 -12   0   6    13115.79    14589.10   2849.33 o 
 -10   0   6     3368.32     4200.74   1038.42 o 
  -8   0   6    14621.04    16907.52   4706.86 o 
  -6   0   6    16634.53    18502.44   4405.50 o 
  -4   0   6      140.01      149.34     23.82 o 
  -2   0   6    16272.67    15790.62   1379.25 o 
   0   0   6    20818.13    19832.84     81.88 o 
   2   0   6      521.10      455.58     34.57 o 
   4   0   6     9263.46     7711.17     71.56 o 
   6   0   6     6244.49     5099.21     62.96 o 
   8   0   6      164.24      176.83     19.61 o 
  10   0   6     1168.24     1027.41     36.47 o 
  12   0   6     3574.62     3275.40     63.30 o 
  14   0   6      242.61      264.55     30.27 o 
  16   0   6      692.55      634.03     40.77 o 
 -21   1   6      305.56      333.14     25.42 o 
 -19   1   6     2126.94     2075.87     42.05 o 
 -17   1   6      639.62      591.22     32.68 o 
 -15   1   6      401.78      433.42     29.14 o 
 -13   1   6     4541.04     4090.38    163.84 o 
 -11   1   6     2354.90     2390.96    383.79 o 
  -9   1   6      957.26     1012.53    136.65 o 
  -7   1   6    10338.03    12525.93   1589.03 o 
  -5   1   6     2782.85     2994.39    379.36 o 
  -3   1   6     2234.84     2238.20    237.54 o 
  -1   1   6     4291.06     3443.05    366.22 o 
   1   1   6     8472.95     8001.14    263.26 o 
   3   1   6     1025.91      914.33     18.85 o 
   5   1   6     6872.66     5952.96     47.05 o 
   7   1   6     3836.55     3425.48     87.55 o 
   9   1   6     1583.57     1294.44    116.71 o 
  11   1   6     1349.94     1210.52    120.92 o 
  13   1   6      903.66      838.20     76.46 o 
  15   1   6       68.63       64.85     22.02 o 
  17   1   6      398.83      415.06     39.39 o 
 -20   2   6      355.49      366.34     24.55 o 
 -18   2   6      252.26      239.90     20.19 o 
 -16   2   6       40.44       47.79     11.11 o 
 -14   2   6      739.76      649.60     22.99 o 
 -12   2   6      773.02      786.88     98.46 o 
 -10   2   6       92.89      105.79     14.27 o 
  -8   2   6     2390.14     2589.07    338.53 o 
  -6   2   6     2169.26     2340.39    275.56 o 
  -4   2   6      298.73      304.90     24.88 o 
  -2   2   6      775.00      750.27     55.18 o 
   0   2   6     2295.55     2313.02    301.02 o 
   2   2   6       12.94       12.79      6.99 o 
   4   2   6     1348.38     1324.12     31.13 o 
   6   2   6     1906.43     1715.88     28.94 o 
   8   2   6      578.35      517.30     43.26 o 
  10   2   6     1210.95     1051.99     74.22 o 
  12   2   6      790.41      700.32     64.50 o 
  14   2   6      164.45      149.30     25.46 o 
  16   2   6      345.00      402.33     38.01 o 
 -19   3   6      136.50      139.61     16.88 o 
 -17   3   6      280.49      245.17     19.57 o 
 -15   3   6     1174.71     1200.75    124.05 o 
 -13   3   6       32.48       26.14     17.46 o 
 -11   3   6      746.10      717.59     76.54 o 
  -9   3   6     1822.59     2011.85    222.38 o 
  -7   3   6      258.31      292.15     29.25 o 
  -5   3   6      197.56      202.94     22.62 o 
  -3   3   6     2187.33     2187.51    208.33 o 
  -1   3   6      457.51      456.28     29.81 o 
   1   3   6     1546.47     1612.53    192.48 o 
   3   3   6     2363.57     2383.18    300.24 o 
   5   3   6        1.50        5.52      9.36 o 
   7   3   6     1616.51     1573.64     30.86 o 
   9   3   6      297.79      297.99     18.83 o 
  11   3   6       64.09       40.94     20.13 o 
  13   3   6      459.52      485.24     37.84 o 
 -16   4   6      997.49     1013.69    111.14 o 
 -14   4   6     1104.87     1013.25    121.18 o 
 -12   4   6      883.24      771.33     89.01 o 
 -10   4   6     1985.27     2036.59    230.66 o 
  -8   4   6     1751.80     1780.11    225.07 o 
  -6   4   6      338.19      319.68     27.78 o 
  -4   4   6     4705.59     4895.52    572.36 o 
  -2   4   6     1163.16     1198.15    189.30 o 
   0   4   6      175.11      188.60     15.06 o 
   2   4   6     3924.17     3906.66    384.44 o 
   4   4   6      979.28      995.19     73.88 o 
   6   4   6      499.98      493.53     36.04 o 
   8   4   6     1646.47     1480.48     51.09 o 
  10   4   6     1110.30     1085.55     47.82 o 
  12   4   6      126.23       99.42     27.35 o 
 -13   5   6      292.01      303.25     35.95 o 
 -11   5   6     1610.15     1536.56     54.53 o 
  -9   5   6     1146.95     1074.72    113.18 o 
  -7   5   6      603.78      589.21     46.18 o 
  -5   5   6     1691.21     1659.68    137.95 o 
  -3   5   6     2728.86     2730.48    308.15 o 
  -1   5   6      645.72      646.77     74.57 o 
   1   5   6     1738.09     2047.42     57.28 o 
   3   5   6     2050.73     1942.67    122.04 o 
   5   5   6      432.16      377.73     33.71 o 
   7   5   6      479.09      424.00     36.64 o 
   9   5   6     1146.57     1189.44     54.01 o 
  -6   6   6      596.43      549.62     66.05 o 
  -4   6   6      702.93      633.92     43.00 o 
  -2   6   6      406.90      337.83     41.37 o 
   0   6   6      425.64      373.14     26.64 o 
 -21   1   7      788.12      858.22     33.46 o 
 -19   1   7      607.80      612.03     27.24 o 
 -17   1   7     1048.31      988.68     37.41 o 
 -15   1   7      498.01      487.25     30.62 o 
 -13   1   7      921.66      960.66    133.59 o 
 -11   1   7     1594.25     1716.28    253.79 o 
  -9   1   7      597.56      627.37     91.07 o 
  -7   1   7     1535.90     1726.10    215.58 o 
  -5   1   7     5915.11     6280.50    747.23 o 
  -3   1   7     1748.34     1715.99    187.61 o 
  -1   1   7     1858.85     1607.22    191.30 o 
   1   1   7     2604.49     2373.36     75.09 o 
   3   1   7      650.58      612.83     17.45 o 
   5   1   7     1087.69     1014.03     22.79 o 
   7   1   7      189.54      178.15     24.43 o 
   9   1   7     1852.25     1653.75     78.01 o 
  11   1   7      145.64      140.41     14.55 o 
  13   1   7      406.14      386.91     49.54 o 
  15   1   7      408.57      417.98     37.67 o 
 -20   2   7      919.41      859.64     32.77 o 
 -18   2   7     1291.38     1155.27     33.37 o 
 -16   2   7     1192.29     1247.65    133.12 o 
 -14   2   7     2824.54     2433.79    102.09 o 
 -12   2   7     2082.65     2186.13    229.61 o 
 -10   2   7     2960.05     2949.52    336.36 o 
  -8   2   7     4264.87     4405.40    698.94 o 
  -6   2   7     2746.62     2708.44    336.54 o 
  -4   2   7     5089.05     4803.15    413.67 o 
  -2   2   7     3663.48     3385.72    276.03 o 
   0   2   7     3275.52     3226.44    208.45 o 
   2   2   7     3220.47     3133.42    279.08 o 
   4   2   7     2623.47     2378.21     68.55 o 
   6   2   7     1474.41     1356.78     35.78 o 
   8   2   7     1302.59     1173.96     75.00 o 
  10   2   7     1814.96     1550.31     80.41 o 
  12   2   7      579.22      542.82     30.45 o 
  14   2   7      486.20      535.46     38.87 o 
 -17   3   7      541.25      607.20     43.38 o 
 -15   3   7     1221.56     1004.50     56.16 o 
 -13   3   7     1517.30     1574.55    201.45 o 
 -11   3   7      289.75      335.30     42.99 o 
  -9   3   7     5993.54     5840.94    683.03 o 
  -7   3   7     3122.71     3243.90    375.02 o 
  -5   3   7     2076.97     2145.66    252.71 o 
  -3   3   7     5854.55     5697.54    479.80 o 
  -1   3   7     5137.82     5268.22    437.97 o 
   1   3   7      748.08      746.18     99.08 o 
   3   3   7     3717.31     3674.25    338.17 o 
   5   3   7      798.88      820.45     28.64 o 
   7   3   7     1652.51     1511.08     47.99 o 
   9   3   7      288.68      299.09     19.63 o 
  11   3   7      632.97      692.85     39.39 o 
  13   3   7      156.62      151.54     27.87 o 
 -16   4   7      305.98      282.07     35.56 o 
 -14   4   7      750.99      622.92     71.99 o 
 -12   4   7      317.42      293.35     25.16 o 
 -10   4   7     1938.57     1774.86    196.66 o 
  -8   4   7      195.38      204.21     17.48 o 
  -6   4   7      561.52      564.13     72.07 o 
  -4   4   7      241.96      249.11     34.66 o 
  -2   4   7      458.76      455.20     33.63 o 
   0   4   7      723.10      767.45     60.19 o 
   2   4   7      591.29      584.51     88.15 o 
   4   4   7     1293.85     1329.40     66.91 o 
   6   4   7      191.50      193.75     17.81 o 
   8   4   7      303.78      298.44     32.68 o 
  10   4   7      158.83      174.93     29.07 o 
 -11   5   7       75.53       57.85     17.73 o 
  -9   5   7        5.96       13.34     16.14 o 
  -7   5   7       31.97       31.46     16.46 o 
  -5   5   7       69.99       89.32     16.59 o 
  -3   5   7        6.96        6.53     14.47 o 
  -1   5   7       82.49       78.96     16.39 o 
   1   5   7      175.48      167.88     18.62 o 
   3   5   7      359.15      360.03     23.83 o 
   5   5   7       69.01       72.93     24.08 o 
   7   5   7       22.22        9.63     22.88 o 
 -20   0   8      872.06      803.11     42.83 o 
 -18   0   8      450.84      455.48     35.09 o 
 -16   0   8     2979.82     2606.28     59.86 o 
 -14   0   8      816.56      747.38     32.51 o 
 -12   0   8     1122.92      917.84     33.20 o 
 -10   0   8    11618.15    13706.16   3434.08 o 
  -8   0   8      825.12     1057.20    273.92 o 
  -6   0   8     6157.70     6329.82   1479.11 o 
  -4   0   8     4878.41     4396.00    761.83 o 
  -2   0   8     2516.37     2584.27    184.65 o 
   0   0   8     7513.63     7404.36     43.72 o 
   2   0   8     5421.68     4888.61     94.09 o 
   4   0   8     5360.57     5038.15     66.22 o 
   6   0   8     8597.82     7501.32     85.14 o 
   8   0   8     3362.34     3089.80     59.17 o 
  10   0   8       90.28       80.84     18.40 o 
  12   0   8     1537.35     1556.34     50.57 o 
  14   0   8      486.54      449.46     36.64 o 
 -21   1   8      119.98      124.20     19.89 o 
 -19   1   8      559.32      568.91     26.55 o 
 -17   1   8     2142.70     1989.24    157.04 o 
 -15   1   8     1276.60     1153.43     95.55 o 
 -13   1   8     1653.20     1748.81    260.89 o 
 -11   1   8     6389.37     6604.36   1126.75 o 
  -9   1   8     1325.97     1342.62    235.78 o 
  -7   1   8     2575.73     2741.42    367.30 o 
  -5   1   8     6919.06     6621.08    726.65 o 
  -3   1   8     3250.74     2977.63    312.58 o 
  -1   1   8     2966.59     2430.04    308.68 o 
   1   1   8     5898.69     5623.10    143.98 o 
   3   1   8      971.11     1015.98     27.18 o 
   5   1   8     1126.11      998.61     24.07 o 
   7   1   8     2050.64     1860.81     33.01 o 
   9   1   8     1204.87     1131.83     28.60 o 
  11   1   8      236.06      205.21     17.87 o 
  13   1   8     1572.37     1556.39     98.73 o 
  15   1   8      345.45      355.03     37.84 o 
 -20   2   8       72.67       64.56     19.27 o 
 -18   2   8      294.06      245.02     20.47 o 
 -16   2   8      389.08      341.61     20.98 o 
 -14   2   8       45.14       53.63     10.35 o 
 -12   2   8     1775.97     1816.35    218.19 o 
 -10   2   8      152.68      183.15     23.97 o 
  -8   2   8      453.15      448.16     58.57 o 
  -6   2   8      822.02      824.97    102.33 o 
  -4   2   8      433.56      438.03     29.94 o 
  -2   2   8      184.98      185.83     13.16 o 
   0   2   8      823.62      828.49     57.59 o 
   2   2   8     1984.36     1840.53    108.28 o 
   4   2   8      369.74      346.35     29.50 o 
   6   2   8      703.52      668.35     22.23 o 
   8   2   8      238.67      222.10     22.28 o 
  10   2   8      246.56      206.67     18.75 o 
  12   2   8      272.40      259.49     23.39 o 
  14   2   8      398.33      371.54     37.50 o 
 -17   3   8      188.81      191.65     18.94 o 
 -15   3   8      415.51      399.23     28.21 o 
 -13   3   8     1306.37     1307.82    153.83 o 
 -11   3   8        9.61       -0.92      8.64 o 
  -9   3   8     1618.26     1684.42    230.47 o 
  -7   3   8     1233.38     1185.81    109.66 o 
  -5   3   8       86.42       83.45     12.17 o 
  -3   3   8      689.12      720.29     92.20 o 
  -1   3   8     1362.19     1308.38     99.55 o 
   1   3   8      504.37      488.43     29.62 o 
   3   3   8     1151.72     1178.52    127.03 o 
   5   3   8     1111.98     1031.31     27.48 o 
   7   3   8      141.41      115.97     15.01 o 
   9   3   8      620.63      541.20     30.96 o 
  11   3   8      249.88      274.35     32.68 o 
 -16   4   8      401.69      358.19     36.98 o 
 -14   4   8     1581.01     1495.75    152.80 o 
 -12   4   8     1313.59     1318.45    150.45 o 
 -10   4   8      881.14      810.67    112.67 o 
  -8   4   8     2102.34     2305.08    239.52 o 
  -6   4   8      794.86      812.17     93.74 o 
  -4   4   8      788.26      854.25    100.54 o 
  -2   4   8     1972.20     2014.56    278.48 o 
   0   4   8      982.39      998.45     56.87 o 
   2   4   8      566.39      572.72     40.85 o 
   4   4   8     2089.92     2115.26    182.24 o 
   6   4   8      582.47      573.28     26.51 o 
   8   4   8      328.04      277.45     33.37 o 
  10   4   8      896.97      839.75     46.27 o 
 -11   5   8      422.25      437.81     76.63 o 
  -9   5   8     1061.33     1081.94     79.38 o 
  -7   5   8     1361.22     1386.36    130.21 o 
  -5   5   8      505.27      540.48     62.18 o 
  -3   5   8     1379.01     1383.52    176.31 o 
  -1   5   8      841.31      796.23     80.67 o 
   1   5   8      499.65      515.06     48.42 o 
   3   5   8      627.43      658.31     52.12 o 
   5   5   8      943.04      888.08     46.79 o 
 -19   1   9      612.23      561.65     50.23 o 
 -17   1   9      455.69      407.66     22.05 o 
 -15   1   9     1134.88      932.86     50.91 o 
 -13   1   9     1746.97     1860.11    293.61 o 
 -11   1   9      729.98      763.11    131.94 o 
  -9   1   9     1557.55     1565.64    280.07 o 
  -7   1   9      813.14      905.94    130.77 o 
  -5   1   9     1808.04     1904.62    211.38 o 
  -3   1   9     2307.33     2176.52    241.15 o 
  -1   1   9      570.32      544.22     29.19 o 
   1   1   9     1347.28     1379.93     69.27 o 
   3   1   9      661.98      624.42     19.53 o 
   5   1   9      253.99      242.50     16.72 o 
   7   1   9       28.35       19.54     10.87 o 
   9   1   9      298.15      255.45     18.84 o 
  11   1   9      281.91      284.78     23.48 o 
  13   1   9       45.85       18.16     15.25 o 
 -18   2   9      949.42      837.37     42.57 o 
 -16   2   9     1190.49     1076.72     39.48 o 
 -14   2   9      980.32      987.93    141.88 o 
 -12   2   9     1506.53     1530.23    229.77 o 
 -10   2   9     1438.75     1507.26    236.84 o 
  -8   2   9     1707.52     1735.92    276.02 o 
  -6   2   9     3833.32     3761.71    476.78 o 
  -4   2   9     2235.97     2208.58    188.56 o 
  -2   2   9     3697.75     3802.08    228.94 o 
   0   2   9     2274.26     2199.56    107.25 o 
   2   2   9     1768.13     1701.50     38.67 o 
   4   2   9     1466.56     1409.99     43.60 o 
   6   2   9      823.69      766.30     24.62 o 
   8   2   9      463.71      459.54     22.30 o 
  10   2   9      508.80      482.90     29.33 o 
  12   2   9      431.67      423.50     41.20 o 
 -17   3   9     1058.55      904.35     71.47 o 
 -15   3   9      603.44      612.68     90.57 o 
 -13   3   9     2094.24     1925.81    261.87 o 
 -11   3   9     1007.82     1025.25     99.83 o 
  -9   3   9      660.87      703.44     99.72 o 
  -7   3   9     3070.30     2923.09    348.82 o 
  -5   3   9     1011.11     1075.59    123.16 o 
  -3   3   9      599.87      640.08     68.46 o 
  -1   3   9     4097.03     4044.31    269.25 o 
   1   3   9      542.29      589.27     28.74 o 
   3   3   9     1198.77     1184.38     66.14 o 
   5   3   9      711.59      638.61     24.20 o 
   7   3   9     1657.73     1536.21    123.76 o 
   9   3   9       86.30       87.87     16.41 o 
  11   3   9      578.19      575.37     41.11 o 
 -14   4   9      352.90      338.53     39.08 o 
 -12   4   9      452.27      383.16     55.16 o 
 -10   4   9      859.99      900.11     61.84 o 
  -8   4   9      533.85      507.54     75.00 o 
  -6   4   9      486.02      464.58     54.35 o 
  -4   4   9      537.10      584.25     82.99 o 
  -2   4   9      395.21      388.32     43.69 o 
   0   4   9      588.88      570.05     59.95 o 
   2   4   9      112.62      109.18     12.69 o 
   4   4   9      587.90      624.11     73.71 o 
   6   4   9      264.82      303.08     29.16 o 
   8   4   9       27.97       38.53     24.43 o 
 -11   5   9       57.89       50.83     18.12 o 
  -9   5   9       46.88       53.11     17.77 o 
  -7   5   9       10.68       14.61     16.02 o 
  -5   5   9       12.65       15.67     15.52 o 
  -3   5   9      179.54      178.85     20.19 o 
  -1   5   9       10.91       -5.24     14.74 o 
   1   5   9      183.31      167.88     22.71 o 
   3   5   9       93.30      104.42     18.83 o 
 -20   0  10     1324.95     1250.16     52.46 o 
 -18   0  10      135.18      153.95     24.77 o 
 -16   0  10     2574.82     2172.82     57.62 o 
 -14   0  10     3200.81     2635.01     58.48 o 
 -12   0  10      252.47      233.76     22.02 o 
 -10   0  10     3967.71     3020.82     54.18 o 
  -8   0  10     6037.01     6185.31   1704.78 o 
  -6   0  10      447.24      583.45    129.26 o 
  -4   0  10     7863.58     7507.41   1108.34 o 
  -2   0  10     4113.61     3827.42    366.04 o 
   0   0  10       55.00       73.93      9.80 o 
   2   0  10     3965.44     3720.38     61.41 o 
   4   0  10     1713.65     1749.85     45.93 o 
   6   0  10     1170.40     1188.75     41.63 o 
   8   0  10     1521.72     1475.67     47.30 o 
  10   0  10     1965.65     1957.29     56.94 o 
  12   0  10       36.81       25.46     22.19 o 
 -19   1  10      252.66      238.77     20.97 o 
 -17   1  10      659.58      611.79     35.52 o 
 -15   1  10     1538.44     1346.64     37.15 o 
 -13   1  10      426.06      351.69     18.79 o 
 -11   1  10     1916.22     2115.61    367.90 o 
  -9   1  10     2775.29     2770.73    476.26 o 
  -7   1  10      803.50      876.08    116.22 o 
  -5   1  10      535.40      478.98     61.87 o 
  -3   1  10     4256.22     3797.53    464.30 o 
  -1   1  10      249.59      310.49     12.24 o 
   1   1  10      799.47      824.25     23.03 o 
   3   1  10     3644.52     3649.70    135.74 o 
   5   1  10      789.13      763.04     24.33 o 
   7   1  10      275.84      265.15     19.21 o 
   9   1  10     1507.19     1505.01     65.11 o 
  11   1  10       78.69       68.51     15.97 o 
  13   1  10      194.05      183.82     20.73 o 
 -18   2  10       72.63       51.66     15.74 o 
 -16   2  10      562.63      487.76     24.46 o 
 -14   2  10      263.13      253.90     41.96 o 
 -12   2  10       48.53       48.99     10.17 o 
 -10   2  10      644.09      632.10     94.78 o 
  -8   2  10     1610.97     1496.73    232.29 o 
  -6   2  10      225.49      217.92     42.13 o 
  -4   2  10     2281.21     2380.68    174.03 o 
  -2   2  10     1207.50     1209.53     78.68 o 
   0   2  10      435.52      416.89     21.11 o 
   2   2  10      852.06      845.41     19.44 o 
   4   2  10      193.58      209.83     13.63 o 
   6   2  10      547.88      503.89     23.22 o 
   8   2  10      677.89      653.81     51.69 o 
  10   2  10      446.37      393.33     23.89 o 
  12   2  10      310.90      297.67     25.37 o 
 -17   3  10      365.13      300.13     36.04 o 
 -15   3  10        7.97       -3.75     10.94 o 
 -13   3  10      428.98      469.06     86.47 o 
 -11   3  10      593.71      588.77     76.75 o 
  -9   3  10       11.58       15.32      8.94 o 
  -7   3  10     1043.45     1129.91    148.10 o 
  -5   3  10      590.79      675.99    102.60 o 
  -3   3  10       76.36       90.01     13.37 o 
  -1   3  10      917.62      913.99     69.19 o 
   1   3  10      361.52      366.84     16.33 o 
   3   3  10      138.67      122.77     12.30 o 
   5   3  10      585.45      581.82     24.99 o 
   7   3  10      640.27      568.64     61.32 o 
   9   3  10      142.21      137.02     18.77 o 
 -14   4  10      133.99      165.20     23.00 o 
 -12   4  10     2183.41     2412.33    298.78 o 
 -10   4  10      502.69      561.62     71.47 o 
  -8   4  10      741.46      863.29     73.88 o 
  -6   4  10     1786.78     1817.82    197.90 o 
  -4   4  10      528.76      565.09     52.38 o 
  -2   4  10      250.30      253.52     20.77 o 
   0   4  10     1395.30     1450.62    161.34 o 
   2   4  10      464.82      467.13     23.54 o 
   4   4  10      750.48      738.96     26.31 o 
   6   4  10      457.58      428.25     27.06 o 
  -9   5  10       89.80       58.98     19.12 o 
  -7   5  10      925.81      900.62    112.24 o 
  -5   5  10      651.83      700.16     38.10 o 
  -3   5  10      172.90      206.21     23.65 o 
  -1   5  10      663.67      692.94     88.15 o 
   1   5  10      917.77      874.38     33.03 o 
 -19   1  11      304.80      304.17     25.20 o 
 -17   1  11      312.49      294.14     21.03 o 
 -15   1  11       40.18       39.10     12.71 o 
 -13   1  11     1746.02     1396.17     76.11 o 
 -11   1  11        8.52        8.14      7.95 o 
  -9   1  11      614.78      573.16    100.51 o 
  -7   1  11      684.93      659.78    104.41 o 
  -5   1  11     1228.02     1238.47    155.17 o 
  -3   1  11      665.49      729.26     44.26 o 
  -1   1  11     1253.82     1292.23     40.24 o 
   1   1  11     1935.35     1961.12     54.18 o 
   3   1  11     1371.86     1419.16     31.44 o 
   5   1  11      287.67      321.52     29.24 o 
   7   1  11      195.75      191.05     17.51 o 
   9   1  11      121.13      124.64     17.21 o 
  11   1  11       90.18       85.06     17.63 o 
 -18   2  11      671.18      567.38     27.55 o 
 -16   2  11     1688.63     1384.42     35.33 o 
 -14   2  11     1270.60     1346.28    207.53 o 
 -12   2  11      885.88      840.48    132.34 o 
 -10   2  11     2167.22     2131.57    373.81 o 
  -8   2  11      689.02      683.03    119.76 o 
  -6   2  11     1021.69     1121.48    156.01 o 
  -4   2  11     2183.16     2328.59    176.47 o 
  -2   2  11      460.40      570.85     25.88 o 
   0   2  11     1645.49     1654.98     35.37 o 
   2   2  11      469.78      495.57     17.24 o 
   4   2  11      453.88      469.09     26.56 o 
   6   2  11      156.00      170.28     17.55 o 
   8   2  11      353.42      333.33     22.49 o 
  10   2  11      245.40      285.21     23.29 o 
 -15   3  11      394.21      383.09     55.39 o 
 -13   3  11      499.52      513.24     88.62 o 
 -11   3  11     1338.40     1486.53    186.29 o 
  -9   3  11      720.72      858.61    124.36 o 
  -7   3  11      774.47      913.50    115.25 o 
  -5   3  11     1465.15     1559.15    195.92 o 
  -3   3  11      377.01      392.71     20.84 o 
  -1   3  11     1047.45     1102.75     67.87 o 
   1   3  11      432.21      443.25     18.32 o 
   3   3  11      877.10      865.76     24.52 o 
   5   3  11      334.56      326.34     17.96 o 
   7   3  11      490.54      487.02     42.23 o 
   9   3  11      118.80      118.00     23.65 o 
 -12   4  11       66.77       74.93     19.03 o 
 -10   4  11      453.16      455.15     26.49 o 
  -8   4  11      130.68      148.12     18.69 o 
  -6   4  11      145.35      132.61     22.45 o 
  -4   4  11      372.99      388.88     35.86 o 
  -2   4  11      198.98      227.36     38.79 o 
   0   4  11       98.80      102.32     16.68 o 
   2   4  11      150.23      146.52     14.59 o 
   4   4  11      152.32      156.44     15.60 o 
   6   4  11      236.85      221.02     34.06 o 
  -5   5  11       59.95       52.33     18.06 o 
  -3   5  11      117.01      104.66     19.86 o 
  -1   5  11       42.83       38.58     18.91 o 
 -18   0  12     1224.52     1059.06     48.85 o 
 -16   0  12     1084.11      865.21     41.11 o 
 -14   0  12     1629.59     1332.73     45.24 o 
 -12   0  12     1861.46     1397.06     43.17 o 
 -10   0  12     1097.99      990.26     35.09 o 
  -8   0  12     2496.11     2609.79    716.50 o 
  -6   0  12     2039.68     2014.40    472.08 o 
  -4   0  12      124.55      153.75     24.34 o 
  -2   0  12     3071.11     3353.32     60.38 o 
   0   0  12      699.05      802.25     34.75 o 
   2   0  12      562.66      645.72     34.06 o 
   4   0  12      692.15      713.15     36.81 o 
   6   0  12     1194.45     1258.42     47.30 o 
   8   0  12       33.49       24.94     20.30 o 
  10   0  12      446.72      477.50     37.33 o 
 -19   1  12      965.86      851.22     32.72 o 
 -17   1  12       28.32       13.28     13.24 o 
 -15   1  12      662.04      596.45     25.60 o 
 -13   1  12      948.69      749.63     24.86 o 
 -11   1  12      527.47      472.18     92.89 o 
  -9   1  12      838.66      866.09    146.57 o 
  -7   1  12     4149.25     3964.49    636.27 o 
  -5   1  12      227.96      228.92     16.63 o 
  -3   1  12     1571.81     1636.13     63.21 o 
  -1   1  12     2137.13     2168.68     88.43 o 
   1   1  12       58.63       66.40     13.93 o 
   3   1  12      176.29      188.38     16.90 o 
   5   1  12     1553.64     1686.39     46.27 o 
   7   1  12      194.27      194.16     19.28 o 
   9   1  12      375.31      374.02     25.10 o 
 -18   2  12        0.82       -9.61     19.27 o 
 -16   2  12        9.14       14.11     12.95 o 
 -14   2  12      421.13      415.60     66.42 o 
 -12   2  12      212.35      212.16     35.57 o 
 -10   2  12      534.67      529.52     89.21 o 
  -8   2  12       72.88       65.44     13.09 o 
  -6   2  12     1159.66     1325.31    136.23 o 
  -4   2  12      420.41      459.99     45.32 o 
  -2   2  12      179.10      187.83     13.09 o 
   0   2  12     1391.24     1414.04     33.99 o 
   2   2  12      192.77      192.54     13.75 o 
   4   2  12      653.26      668.26     26.45 o 
   6   2  12      384.38      361.72     23.59 o 
   8   2  12      158.30      143.63     23.48 o 
 -15   3  12      184.06      206.16     43.04 o 
 -13   3  12       27.52       19.47     15.08 o 
 -11   3  12      629.92      759.88    130.90 o 
  -9   3  12      266.91      292.55     42.66 o 
  -7   3  12      128.09      145.33     16.79 o 
  -5   3  12      764.10      852.80     81.02 o 
  -3   3  12       50.87       53.02     13.51 o 
  -1   3  12       13.23        5.49     12.47 o 
   1   3  12      465.37      483.76     19.73 o 
   3   3  12      309.33      307.59     17.96 o 
   5   3  12       98.33       89.55     13.10 o 
   7   3  12      475.79      422.63     36.47 o 
 -12   4  12      111.07      130.72     23.82 o 
 -10   4  12      904.89      991.72    107.16 o 
  -8   4  12      232.16      253.91     21.89 o 
  -6   4  12      494.30      489.18     71.64 o 
  -4   4  12      990.20     1070.83     94.86 o 
  -2   4  12       70.55       81.68     16.79 o 
   0   4  12      334.20      333.42     23.94 o 
   2   4  12      400.49      424.12     25.58 o 
 -17   1  13      483.90      448.13     25.05 o 
 -15   1  13       62.95       57.14     13.51 o 
 -13   1  13      709.93      575.89     24.51 o 
 -11   1  13      364.01      366.34     77.31 o 
  -9   1  13       25.15       15.99      9.37 o 
  -7   1  13      318.55      369.30     80.24 o 
  -5   1  13      313.16      368.08     22.42 o 
  -3   1  13      255.68      277.77     24.81 o 
  -1   1  13      228.70      275.73     19.42 o 
   1   1  13      195.00      206.66     17.82 o 
   3   1  13      413.83      477.80     24.18 o 
   5   1  13       11.82       29.70     18.40 o 
   7   1  13      162.77      187.66     19.95 o 
 -16   2  13      789.82      602.28     47.56 o 
 -14   2  13      613.57      498.40     24.32 o 
 -12   2  13      364.26      384.76     65.51 o 
 -10   2  13      805.29      960.26    160.40 o 
  -8   2  13      586.39      660.37     88.67 o 
  -6   2  13      258.79      323.89     35.35 o 
  -4   2  13     1007.31     1121.09     82.82 o 
  -2   2  13      607.74      677.97     24.63 o 
   0   2  13      691.26      813.58     21.66 o 
   2   2  13     1032.03     1173.47     33.02 o 
   4   2  13      325.17      342.31     23.23 o 
   6   2  13      245.71      274.56     22.79 o 
 -13   3  13      520.73      622.99     74.82 o 
 -11   3  13      362.22      443.28     96.07 o 
  -9   3  13     1119.38     1182.47    161.26 o 
  -7   3  13      472.50      600.98     38.01 o 
  -5   3  13      352.30      395.25     46.18 o 
  -3   3  13     1035.75     1140.73     55.64 o 
  -1   3  13      334.00      388.24     23.46 o 
   1   3  13       50.31       59.30     12.34 o 
   3   3  13      199.21      234.52     16.82 o 
   5   3  13       96.65      121.41     19.88 o 
 -10   4  13      329.82      332.39     26.66 o 
  -8   4  13      206.51      195.53     21.47 o 
  -6   4  13      102.74      114.63     19.49 o 
  -4   4  13      156.72      185.68     20.25 o 
  -2   4  13      107.08      103.28     22.53 o 
   0   4  13       47.03       50.40     17.16 o 
 -16   0  14      734.46      624.56     40.25 o 
 -14   0  14       82.03       71.56     19.44 o 
 -12   0  14     1219.10      970.48     40.25 o 
 -10   0  14     2416.64     1946.63     49.71 o 
  -8   0  14      287.26      357.91     50.66 o 
  -6   0  14     2134.54     2634.32     58.66 o 
  -4   0  14     1323.96     1581.97     47.99 o 
  -2   0  14      188.79      253.89     29.76 o 
   0   0  14     1391.27     1617.75     51.77 o 
   2   0  14     1093.73     1284.05     49.02 o 
   4   0  14      106.64       83.42     23.22 o 
   6   0  14      992.43     1187.89     51.26 o 
 -17   1  14      348.16      270.28     22.26 o 
 -15   1  14      128.68       95.59     16.60 o 
 -13   1  14     1153.09      948.98     29.16 o 
 -11   1  14      496.76      418.52     36.90 o 
  -9   1  14       32.94       11.51     11.78 o 
  -7   1  14     1252.82     1497.80    255.00 o 
  -5   1  14      425.52      497.12     45.16 o 
  -3   1  14       69.96       61.32     14.31 o 
  -1   1  14      627.05      736.10     27.30 o 
   1   1  14      732.06      900.97     30.16 o 
   3   1  14      137.73      125.09     17.76 o 
   5   1  14      435.06      442.76     26.45 o 
   7   1  14      607.09      797.79     69.32 o 
 -14   2  14       50.16       65.19     21.67 o 
 -12   2  14      169.32      184.70     28.90 o 
 -10   2  14      224.00      262.02     51.60 o 
  -8   2  14      252.25      267.97     39.65 o 
  -6   2  14      301.79      322.80     26.49 o 
  -4   2  14      176.87      208.30     22.02 o 
  -2   2  14      567.30      602.51     20.27 o 
   0   2  14      350.05      384.60     24.14 o 
   2   2  14      230.52      260.93     22.32 o 
   4   2  14      143.16      153.12     27.18 o 
 -13   3  14      117.46      121.82     19.62 o 
 -11   3  14        6.07       10.95     15.37 o 
  -9   3  14      718.02      858.77     82.22 o 
  -7   3  14       87.13       86.28     18.83 o 
  -5   3  14      104.81      117.15     18.22 o 
  -3   3  14      532.19      537.63     26.14 o 
  -1   3  14       56.31       50.39     15.84 o 
   1   3  14       56.98       65.48     13.64 o 
   3   3  14      132.44      130.39     19.76 o 
 -15   1  15      302.33      273.72     22.44 o 
 -13   1  15      384.33      310.99     20.31 o 
 -11   1  15      138.08      147.41     22.36 o 
  -9   1  15      280.38      318.70     51.26 o 
  -7   1  15       42.80       55.24     17.37 o 
  -5   1  15      283.80      349.87     35.09 o 
  -3   1  15       15.36        3.14     13.84 o 
  -1   1  15      468.29      585.84     26.76 o 
   1   1  15        3.69        0.83     14.29 o 
   3   1  15      239.23      294.38     24.57 o 
   5   1  15       76.16       75.17     27.01 o 
 -14   2  15      400.23      399.41     36.47 o 
 -12   2  15      359.98      456.03     94.09 o 
 -10   2  15      378.57      482.83    101.57 o 
  -8   2  15      308.75      357.56     37.67 o 
  -6   2  15      330.70      390.99     23.51 o 
  -4   2  15      336.49      435.39     24.30 o 
  -2   2  15       83.54      102.34     17.79 o 
   0   2  15      413.93      546.77     27.92 o 
   2   2  15       90.56      129.81     19.76 o 
  -9   3  15      194.32      232.86     23.02 o 
  -7   3  15      317.83      342.79     24.91 o 
  -5   3  15      171.97      157.09     19.28 o 
  -3   3  15      508.12      592.25     27.86 o 
  -1   3  15      422.81      488.08     34.75 o 
 -14   0  16       26.50       14.96     21.33 o 
 -12   0  16      147.46      114.73     23.57 o 
  -6   0  16       95.28      152.92     27.18 o 
  -4   0  16      811.79     1107.39     47.30 o 
  -2   0  16      394.95      447.74     38.53 o 
   0   0  16      211.79      295.68     33.37 o 
   2   0  16      405.74      472.16     41.97 o 
 -13   1  16      110.64      115.93     25.80 o 
 -11   1  16      565.34      557.48     36.12 o 
  -9   1  16      407.38      436.87     65.71 o 
  -7   1  16      154.37      216.90     30.27 o 
  -5   1  16      274.90      400.61     38.87 o 
  -3   1  16      396.87      496.54     28.45 o 
  -1   1  16       34.23       26.58     22.45 o 
   1   1  16      320.42      357.84     26.49 o 
 -10   2  16      221.80      267.20     38.70 o 
  -8   2  16      163.03      173.43     19.99 o 
  -6   2  16      315.95      350.04     30.62 o 
  -4   2  16      247.93      292.07     34.23 o 
  -2   2  16       46.65       52.46     25.80 o 
   0   2  16      170.30      231.47     23.34 o 
  -7   1  17      150.83      242.19     33.89 o 
  -5   1  17       89.76      130.04     29.76 o 
  -3   1  17       40.23       51.21     18.49 o 
                                                 
